# Supplementary material for: Ca(BF4)2·xH2O redefined from powder diffraction as hy­dro­gen-bonded Ca(H2O)4(BF4)2 ribbons
Source: Acta Crystallogr C Struct Chem. 2025 May 19;81(Pt 6):338–41. doi: 10.1107/S2053229625004395 (PMC12138254; doi:10.1107/S2053229625004395)
Supplement: Supplementary file 1 [file c-81-00338-sup1.cif]

##############################################################################
#                                                                            #
# This CIF contains the data in a paper accepted for publication in          #
# Acta Crystallographica Section C. It conforms to the requirements of       #
# Notes for Authors for Acta Crystallographica Section C, and has been       #
# peer reviewed under the auspices of the IUCr Commission on Journals.       #
#                                                                            #
# Full details of the Crystallographic Information File format               #
# are given in the paper "The Crystallographic Information File (CIF):       #
# a New Standard Archive File for Crystallography" by S. R. Hall, F. H.      #
# Allen and I. D. Brown [Acta Cryst. (1991), A47, 655-685].                  #
#                                                                            #
# The current version of the core CIF dictionary is obtainable from          #
# ftp://ftp.iucr.org/pub/cif_core.dic.                                       #
#                                                                            #
# Software is freely available for graphical display of the structure(s)     #
# in this CIF. For information consult the CIF software page                 #
# http://www.iucr.org/resources/cif/software.                                #
#                                                                            #
# This file may be used for bona fide research purposes within the           #
# scientific community so long as proper attribution is given to the journal # 
# article from which it was obtained.                                        #
#                                                                            #
##############################################################################
data_global
_journal_data_validation_number     ?
_journal_date_recd_electronic     2025-04-01
_journal_date_accepted     2025-05-15
_journal_name_full     'Acta Crystallographica, Section C'
_journal_year     2025
_journal_volume     81
_journal_issue      6
_journal_page_first               338
_journal_page_last                341
_journal_paper_category     FA
_journal_paper_doi     10.1107/S2053229625004395
_journal_coeditor_code     VX3013
_publ_contact_author_name     'Armel Le Bail'
_publ_contact_author_address
;
Le Mans Universit\'e
Institut des Mol\'ecules et des Mat\'eriaux du Mans
CNRS UMR 6283
Av. Olivier Messiaen
72085 Le Mans
France
;
_publ_contact_author_email     armel.le_bail@univ-lemans.fr
_publ_section_title
;
Ca(BF~4~)~2~.<i>x</i>H~2~O redefined from powder diffraction as hydrogen-bonded
Ca(H~2~O)~4~(BF~4~)~2~ ribbons
;
loop_
    _publ_author_name
    _publ_author_address
    'Armel Le Bail'
;
Le Mans Universit\'e
Institut des Mol\'ecules et des Mat\'eriaux du Mans
CNRS UMR 6283
Av. Olivier Messiaen
72085 Le Mans
France
;
_publ_section_synopsis
;
The crystal structure of Ca(BF~4~)~2~.<i>x</i>H~2~O has been solved <i>ab
initio</i> and refined from laboratory powder diffraction data. The water
molecules all belong to [CaO~4~F~4~] square antiprisms sharing F corners with
[BF~4~] tetrahedra, forming a mono-dimensional structure of infinite ribbons
interconnected by H...F and H...O hydrogen bonds.
;
data_I
_pd_block_diffractogram_id     Ca(BF4)2-xH2O
_chemical_name_systematic
;
Calcium bis(tetrafluoroborate) tetrahydrate
Ca(BF~4~)~2~.<i>x</i>H~2~O
;
_chemical_name_common     'Calcium bi-tetrafluoroborate tetrahydrate'
_chemical_formula_moiety     'B F4, B F4, 4(H2 O), Ca'
_chemical_formula_sum     'B2 Ca F8 H8 O4'
_chemical_formula_structural     'Ca(H2O)4(BF4)2'
_chemical_formula_analytical     ?
_chemical_formula_iupac     'Ca (B F4)2 .4H2 O'
_chemical_formula_weight     285.76
_chemical_compound_source     'commercial, Alfa Aesar'
_symmetry_cell_setting     triclinic
_symmetry_space_group_name_H-M     'P -1'
_symmetry_space_group_name_Hall     '-P 1'
loop_
    _symmetry_equiv_pos_as_xyz
    'x,y,z'
    '-x,-y,-z'
_cell_length_a     5.5192(3)
_cell_length_b     7.6756(3)
_cell_length_c     11.6518(5)
_cell_angle_alpha     77.439(3)
_cell_angle_beta     89.579(3)
_cell_angle_gamma     88.625(2)
_cell_volume     481.65(4)
_cell_formula_units_Z     2
_cell_measurement_temperature     293
_cell_special_details     ?
_exptl_crystal_density_diffrn     1.970
_exptl_crystal_density_method     'Not Measured'
_exptl_crystal_F_000     284
_pd_char_colour     'white'
_pd_char_particle_morphology     'fine powder'
_exptl_absorpt_coefficient_mu     6.888
_exptl_special_details     ?
_diffrn_ambient_temperature     293
_diffrn_source     'X-ray tube'
_diffrn_radiation_type     'CuK\a'
_diffrn_radiation_wavelength     1.5418
_diffrn_radiation_monochromator     graphite
_diffrn_measurement_device_type     'Siemens D501'
_diffrn_measurement_method     diffractometer
_diffrn_detector     ?
_diffrn_detector_area_resol_mean     ?
_pd_instr_location     'Le Mans, France'
_diffrn_radiation_probe     x-ray
_pd_meas_2theta_range_min     5.00000
_pd_meas_2theta_range_max     110.00000
_pd_meas_2theta_range_inc     0.020000
_pd_meas_number_of_points     5251
_pd_meas_scan_method     step
_pd_meas_special_details     ?
_refine_special_details     ?
_refine_ls_goodness_of_fit_all     4.267
_refine_ls_number_reflns     2831
_refine_ls_number_parameters     115
_refine_ls_number_restraints     56
_refine_ls_shift/su_max     ?
loop_
    _atom_type_symbol
    _atom_type_scat_Cromer_Mann_a1
    _atom_type_scat_Cromer_Mann_a2
    _atom_type_scat_Cromer_Mann_a3
    _atom_type_scat_Cromer_Mann_a4
    _atom_type_scat_Cromer_Mann_b1
    _atom_type_scat_Cromer_Mann_b2
    _atom_type_scat_Cromer_Mann_b3
    _atom_type_scat_Cromer_Mann_b4
    _atom_type_scat_Cromer_Mann_c
    _atom_type_scat_dispersion_real
    _atom_type_scat_dispersion_imag
    _atom_type_scat_source
    Ca+2 15.63480 7.95180 8.43720 0.85370 -0.00740 0.60890 10.31160 25.99050
                                                                       -14.87500
       0.36410 1.28600
 International_Tables_for_Crystallography_Vol.C(1991)_Tables_6.1.1.4_and_6.1.1.5
    B+3 0.88550 0.03653 0.65726 0.37565 1.01233 4.18135 0.34702 2.16388 0.04506
0.00800 0.00400
 International_Tables_for_Crystallography_Vol.C(1991)_Tables_6.1.1.4_and_6.1.1.5
    F-1 3.63220 3.51057 1.26064 0.94071 5.27756 14.73530 0.44226 47.34370
                                                                         0.65340
  0.06900 0.05300
 International_Tables_for_Crystallography_Vol.C(1991)_Tables_6.1.1.4_and_6.1.1.5
    O-2 4.75800 3.63700 0.00000 0.00000 7.83100 30.05000 0.00000 0.00000 1.59400
 0.04700 0.03200
 International_Tables_for_Crystallography_Vol.C(1991)_Tables_6.1.1.4_and_6.1.1.5
    H 0.49300 0.32291 0.14019 0.04081 10.51090 26.12570 3.14236 57.79970 0.00304
 0.00000 0.00000
 International_Tables_for_Crystallography_Vol.C(1991)_Tables_6.1.1.4_and_6.1.1.5
_computing_data_collection     ?
_computing_structure_solution
;
McMaille (Le Bail, 2004) and ESPOIR (Le Bail, 2001
;
_computing_structure_refinement
;
FULLPROF (Rodr\'iguez-Carvajal, 1993)
;
_computing_molecular_graphics
;
DIAMOND (Brandenburg, 1999)
;
_computing_publication_material
;
publCIF (Westrip, 2010)
;
_pd_prep_cool_rate     ?
_pd_prep_pressure     ?
_pd_prep_temperature     293
_pd_proc_2theta_range_min     4.8169
_pd_proc_2theta_range_max     109.8169
_pd_proc_2theta_range_inc     0.020000
_pd_proc_info_data_reduction     ?
_pd_proc_info_excluded_regions     'from 13.18 to 13.70 2-theta'
_pd_proc_ls_background_function     manual
_pd_proc_ls_pref_orient_corr     '(011) direction, p = 0.939(3)'
_pd_proc_ls_prof_R_factor     6.2134
_pd_proc_ls_prof_wR_factor     8.4193
_pd_proc_ls_prof_wR_expected     1.9733
_pd_proc_ls_profile_function     pseudo-Voigt
_pd_proc_ls_special_details
;
Impurity : microcrystalline CaF2
;
_pd_proc_wavelength     1.540560
_pd_spec_mount_mode     reflection
_pd_spec_mounting     'plate sample holder'
_pd_spec_shape     flat_sheet
_pd_spec_size_axial     25
_pd_spec_size_equat     10
_pd_spec_size_thick     1
loop_
    _atom_site_type_symbol
    _atom_site_label
    _atom_site_fract_x
    _atom_site_fract_y
    _atom_site_fract_z
    _atom_site_U_iso_or_equiv
    _atom_site_adp_type
    _atom_site_occupancy
    Ca Ca 0.5043(6) 0.2451(4) 0.2506(4) 0.0201(11) Uiso 1.00000
    B B1 0.691(3) 0.191(2)   0.5625(13) 0.035(6) Uiso 1.00000
    B B2 0.243(3) 0.6607(19) 0.0545(13) 0.035(6) Uiso 1.00000
    F F1 0.5011(13) 0.7110(10) 0.4168(9) 0.0358(13) Uiso 1.00000
    F F2 0.0935(10) 0.7473(10) 0.4062(8) 0.0358(13) Uiso 1.00000
    F F3 0.3373(14) -0.0207(10) 0.3737(6) 0.0358(13) Uiso 1.00000
    F F4 0.6916(14) 0.1862(10) 0.4474(6) 0.0358(13) Uiso 1.00000
    F F5 0.5952(10) 0.2388(10) 0.9128(8) 0.0358(13) Uiso 1.00000
    F F6 1.0087(12) 0.7163(10) 0.0753(8) 0.0358(13) Uiso 1.00000
    F F7 0.2509(14) 0.6727(11) 0.9334(6) 0.0358(13) Uiso 1.00000
    F F8 0.2706(13) 0.4841(10) 0.1123(7) 0.0358(13) Uiso 1.00000
    O O1 0.8042(15) 0.0218(12) 0.2488(12) 0.0490(17) Uiso 1.00000
    O O2 0.2003(15) 0.3521(17) 0.3682(8) 0.0490(17) Uiso 1.00000
    O O3 0.2527(18) 0.1006(12) 0.1263(9) 0.0490(17) Uiso 1.00000
    O O4 0.7263(16) 0.5128(12) 0.2635(10) 0.0490(17) Uiso 1.00000
    H H11 0.929(6) 0.083(5) 0.237(4) 0.05066 Uiso 1.00000
    H H12 0.836(8) -0.066(8) 0.303(7) 0.05066 Uiso 1.00000
    H H21 0.075(6) 0.370(11) 0.324(2) 0.05066 Uiso 1.00000
    H H22 0.131(7) 0.327(14) 0.4374(14) 0.05066 Uiso 1.00000
    H H31 0.344(10) 0.044(5) 0.090(4) 0.05066 Uiso 1.00000
    H H32 0.184(14) 0.179(8) 0.077(3) 0.05066 Uiso 1.00000
    H H41 0.609(6) 0.576(5) 0.280(4) 0.05066 Uiso 1.00000
    H H42 0.809(10) 0.593(5) 0.217(7) 0.05066 Uiso 1.00000
loop_
    _geom_bond_atom_site_label_1
    _geom_bond_atom_site_label_2
    _geom_bond_site_symmetry_2
    _geom_bond_distance
    _geom_bond_publ_flag
    Ca F3 1_555 2.422(8) ?
    Ca F4 1_555 2.468(8) ?
    Ca F7 2_666 2.496(8) ?
    Ca F8 1_555 2.501(8) ?
    Ca O1 1_555 2.357(10) ?
    Ca O2 1_555 2.399(11) ?
    Ca O3 1_555 2.461(12) ?
    Ca O4 1_555 2.450(10) ?
    B1 F1 2_666 1.336(18) ?
    B1 F2 2_666 1.371(18) ?
    B1 F3 2_656 1.368(16) ?
    B1 F4 1_555 1.350(17) ?
    B2 F5 2_666 1.305(18) ?
    B2 F6 1_455 1.388(18) ?
    B2 F7 1_554 1.394(17) ?
    B2 F8 1_555 1.382(15) ?
    F1 F2 1_555 2.261(9) ?
    F1 F3 1_565 2.186(10) ?
    F1 F4 2_666 2.176(13) ?
    F2 F3 1_565 2.222(10) ?
    F2 F4 2_666 2.239(12) ?
    F3 F4 2_656 2.199(9) ?
    F5 F6 2_766 2.231(9) ?
    F5 F7 2_667 2.230(12) ?
    F5 F8 2_666 2.227(11) ?
    F6 F7 1_654 2.195(11) ?
    F6 F8 1_655 2.237(10) ?
    F7 F8 1_556 2.266(10) ?
    O1 H11 1_555 0.84(4) ?
    O1 H12 1_555 0.83(6) ?
    O2 H21 1_555 0.86(3) ?
    O2 H22 1_555 0.87(2) ?
    O3 H31 1_555 0.83(5) ?
    O3 H32 1_555 0.82(5) ?
    O4 H41 1_555 0.85(4) ?
    O4 H42 1_555 0.86(5) ?
    H11 H12 1_555 1.34(7) ?
    H21 H22 1_555 1.33(3) ?
    H31 H32 1_555 1.33(8) ?
    H41 H42 1_555 1.31(7) ?
    F1 H41 1_555 2.15(5) ?
    F2 H12 1_465 2.17(6) ?
    F2 H22 2_566 2.17(3) ?
    F5 H31 2_656 2.20(4) ?
    F6 H32 2_665 2.07(5) ?
    F6 H42 1_555 2.04(7) ?
    O3 H11 1_455 2.19(4) ?
    O4 H21 1_655 2.23(5) ?
loop_
    _geom_angle_atom_site_label_1
    _geom_angle_atom_site_label_2
    _geom_angle_atom_site_label_3
    _geom_angle_site_symmetry_1
    _geom_angle_site_symmetry_3
    _geom_angle
    _geom_angle_publ_flag
    F3 Ca F4 1_555 1_555 69.9(4) ?
    F3 Ca F7 1_555 2_666 138.3(5) ?
    F3 Ca F8 1_555 1_555 126.0(5) ?
    F3 Ca O1 1_555 1_555 75.9(5) ?
    F3 Ca O2 1_555 1_555 74.8(5) ?
    F3 Ca O3 1_555 1_555 71.9(5) ?
    F3 Ca O4 1_555 1_555 141.2(6) ?
    F4 Ca F7 1_555 2_666 122.1(5) ?
    F4 Ca F8 1_555 1_555 140.4(5) ?
    F4 Ca O1 1_555 1_555 74.5(5) ?
    F4 Ca O2 1_555 1_555 77.0(5) ?
    F4 Ca O3 1_555 1_555 140.9(3) ?
    F4 Ca O4 1_555 1_555 73.2(4) ?
    F7 Ca F8 2_666 1_555 72.9(4) ?
    F7 Ca O1 2_666 1_555 70.8(4) ?
    F7 Ca O2 2_666 1_555 143.9(6) ?
    F7 Ca O3 2_666 1_555 82.5(5) ?
    F7 Ca O4 2_666 1_555 73.3(5) ?
    F8 Ca O1 1_555 1_555 140.4(6) ?
    F8 Ca O2 1_555 1_555 74.2(5) ?
    F8 Ca O3 1_555 1_555 72.0(5) ?
    F8 Ca O4 1_555 1_555 78.1(5) ?
    O1 Ca O2 1_555 1_555 144.6(8) ?
    O1 Ca O3 1_555 1_555 88.3(6) ?
    O1 Ca O4 1_555 1_555 105.4(6) ?
    O2 Ca O3 1_555 1_555 101.1(7) ?
    O2 Ca O4 1_555 1_555 85.8(5) ?
    O3 Ca O4 1_555 1_555 146.0(7) ?
    F1 B1 F2 2_666 2_666 113.3(13) ?
    F1 B1 F3 2_666 2_656 107.9(12) ?
    F1 B1 F4 2_666 1_555 108.2(14) ?
    F2 B1 F3 2_666 2_656 108.5(12) ?
    F2 B1 F4 2_666 1_555 110.8(13) ?
    F3 B1 F4 2_656 1_555 108.1(12) ?
    F5 B2 F6 2_666 1_455 111.8(12) ?
    F5 B2 F7 2_666 1_554 111.4(14) ?
    F5 B2 F8 2_666 1_555 111.9(13) ?
    F6 B2 F7 1_455 1_554 104.2(13) ?
    F6 B2 F8 1_455 1_555 107.7(12) ?
    F7 B2 F8 1_554 1_555 109.5(11) ?
    H11 O1 H12 1_555 1_555 107(4) ?
    H21 O2 H22 1_555 1_555 100(4) ?
    H31 O3 H32 1_555 1_555 107(10) ?
    H41 O4 H42 1_555 1_555 101(4) ?
    O1 H11 O3 1_555 1_655 138(3) ?
    F2 H12 O1 1_645 1_555 151(5) ?
    O2 H21 O4 1_555 1_455 152(3) ?
    F2 H22 O2 2_566 1_555 170(2) ?
    F5 H31 O3 2_656 1_555 135(4) ?
    F6 H32 O3 2_665 1_555 156(4) ?
    F1 H41 O4 1_555 1_555 139(3) ?
    F6 H42 O4 1_555 1_555 161(4) ?
loop_
    _geom_hbond_atom_site_label_D
    _geom_hbond_atom_site_label_H
    _geom_hbond_atom_site_label_A
    _geom_hbond_site_symmetry_A
    _geom_hbond_distance_DH
    _geom_hbond_distance_HA
    _geom_hbond_distance_DA
    _geom_hbond_angle_DHA
    _geom_hbond_publ_flag
    O1 H11 O3 1_655 0.84(4) 2.19(4) 2.859(14) 138(4) yes
    O1 H12 F2 1_645 0.83(7) 2.17(6) 2.925(14) 151(5) yes
    O2 H21 O4 1_455 0.86(3) 2.23(5) 3.015(13) 152(6) yes
    O2 H22 F2 2_566 0.88(2) 2.18(3) 3.041(12) 170(7) yes
    O3 H31 F5 2_656 0.83(5) 2.20(4) 2.847(12) 136(4) yes
    O3 H32 F6 2_665 0.82(5) 2.07(5) 2.845(13) 156(6) yes
    O4 H41 F1 . 0.85(4) 2.16(4) 2.848(13) 139(4) yes
    O4 H42 F6 . 0.86(6) 2.05(7) 2.873(13) 161(6) yes
_iucr_refine_instructions_details
;
Fullprof .pcr file :
COMM Ca(BF4)2.5H2O      P-1      Reduced cell   B3+
! Current global Chi2 (Bragg contrib.) =      18.20
! Files => DAT-file: cell-reduced-b3+.dat,  PCR-file: cell-reduced-b3+
!Job Npr Nph Nba Nex Nsc Nor Dum Iwg Ilo Ias Res Ste Nre Cry Uni Cor Opt Aut
   0   5   2  26   3   1   1   1   1   0   1   0   0   0   0   0   0   0   0
!
!Ipr Ppl Ioc Mat Pcr Ls1 Ls2 Ls3 NLI Prf Ins Rpa Sym Hkl Fou Sho Ana
   0   0   1   0   2   0   4   0   0  -3   0  -1   1   0   2   1   1
!
! Lambda1  Lambda2    Ratio    Bkpos    Wdt    Cthm     muR   AsyLim   Rpolarz  2nd-muR -> Patt# 1
 1.540560 1.544330  0.50000   50.000 20.0000  0.7995  0.0000   90.00    0.0000  0.0000
!
!NCY  Eps  R_at  R_an  R_pr  R_gl     Thmin       Step       Thmax    PSD    Sent0
 60  0.01  0.20  0.20  0.20  0.80      5.0000   0.020000   110.0000   0.000   0.000
!
!2Theta/TOF/E(Kev)   Background  for Pattern#  1
         5.0400      5164.4971          0.00
         5.6250      4331.5073        621.00
         6.5620      3567.1917        631.00
         7.6040      2983.8679        641.00
         8.6460      2505.6533        651.00
        10.6250      1610.5684        661.00
        14.0620      1035.2476        671.00
        16.9790       666.4976        681.00
        18.9580       794.9919        691.00
        21.7710       455.4686        701.00
        25.1040       227.6074        711.00
        27.6500        45.0386        721.00
        32.3960       629.7895        731.00
        37.6040      1100.9205        741.00
        44.5830      1349.7579        751.00
        49.4790       958.7382        761.00
        54.1670      1025.3472        771.00
        66.3540       809.1620        781.00
        71.6670       742.4232        791.00
        80.6250       766.8378        801.00
        83.5420       923.9055        811.00
        90.4170       955.9617        821.00
        93.8540       952.0498        831.00
        97.9170       815.8331        841.00
       101.7710       909.4767        851.00
       109.0620       804.5963        861.00
!
! Excluded regions (LowT  HighT) for Pattern#  1
        0.00        5.00
       13.18       13.70
      110.00      180.00
!
! Additional scattering factors for Pattern#  1
b+3     0.00800    0.00400   0
     0.88550      1.01233      0.03653      4.18135      0.65726      0.34702      0.37565      2.16388      0.04506
!
     115    !Number of refined parameters
!
!  Zero    Code    SyCos    Code   SySin    Code  Lambda     Code MORE ->Patt# 1
  0.18306  511.0  0.00000    0.0  0.00000    0.0 0.000000    0.00   0
!-------------------------------------------------------------------------------
!  Data for PHASE number:   1  ==> Current R_Bragg for Pattern#  1:     3.78
!-------------------------------------------------------------------------------
 Ca(BF4)2.5H2O
!
!Nat Dis Ang Pr1 Pr2 Pr3 Jbt Irf Isy Str Furth       ATZ    Nvk Npr More
  23  40  16 0.0 1.0 1.0   0   0   0   0   0        571.497   0   5   1
!
!Jvi Jdi Hel Sol Mom Ter  Brind   RMua    RMub    RMuc   Jtyp  Nsp_Ref Ph_Shift N_Domains
   0   3   0   0   0   0  1.0000  0.0000  0.0000  0.0000    0      0      0      0
!
! Max_dst(dist) (angles)  Bond-Valence Calc.
      3.5000      3.0000        1
!
P -1                     <--Space group symbol
!Atom   Typ       X        Y        Z     Biso       Occ     In Fin N_t Spc /Codes
Ca     Ca+2    0.50425  0.24507  0.25058  1.58311   1.00000   0   0   0    0
                 21.00    31.00    41.00   471.00      0.00
B1     B+3     0.69104  0.19105  0.56250  2.80185   1.00000   0   0   0    0
                411.00   421.00   431.00   481.00      0.00
B2     B+3     0.24254  0.66071  0.05454  2.80185   1.00000   0   0   0    0
                441.00   451.00   461.00   481.00      0.00
F1     F-1     0.50112  0.71099  0.41675  2.82743   1.00000   0   0   0    0
                 51.00    61.00    71.00   491.00      0.00
F2     F-1     0.09353  0.74731  0.40617  2.82743   1.00000   0   0   0    0
                 81.00    91.00   101.00   491.00      0.00
F3     F-1     0.33732 -0.02074  0.37373  2.82743   1.00000   0   0   0    0
                111.00   121.00   131.00   491.00      0.00
F4     F-1     0.69160  0.18623  0.44738  2.82743   1.00000   0   0   0    0
                141.00   151.00   161.00   491.00      0.00
F5     F-1     0.59515  0.23882  0.91279  2.82743   1.00000   0   0   0    0
                171.00   181.00   191.00   491.00      0.00
F6     F-1     1.00869  0.71633  0.07529  2.82743   1.00000   0   0   0    0
                201.00   211.00   221.00   491.00      0.00
F7     F-1     0.25093  0.67272  0.93338  2.82743   1.00000   0   0   0    0
                231.00   241.00   251.00   491.00      0.00
F8     F-1     0.27061  0.48414  0.11228  2.82743   1.00000   0   0   0    0
                261.00   271.00   281.00   491.00      0.00
O1     O-2     0.80422  0.02184  0.24884  3.86585   1.00000   0   0   0    0
                291.00   301.00   311.00   501.00      0.00
O2     O-2     0.20025  0.35210  0.36824  3.86585   1.00000   0   0   0    0
                321.00   331.00   341.00   501.00      0.00
O3     O-2     0.25273  0.10064  0.12626  3.86585   1.00000   0   0   0    0
                351.00   361.00   371.00   501.00      0.00
O4     O-2     0.72631  0.51281  0.26349  3.86585   1.00000   0   0   0    0
                381.00   391.00   401.00   501.00      0.00
H11    H       0.92910  0.08348  0.23737  4.00000   1.00000   0   0   0    0
                911.00   921.00   931.00     0.00      0.00
H12    H       0.83644 -0.06624  0.30264  4.00000   1.00000   0   0   0    0
                941.00   951.00   961.00     0.00      0.00
H21    H       0.07513  0.36983  0.32388  4.00000   1.00000   0   0   0    0
                971.00   981.00   991.00     0.00      0.00
H22    H       0.13062  0.32709  0.43742  4.00000   1.00000   0   0   0    0
               1001.00  1011.00  1021.00     0.00      0.00
H31    H       0.34402  0.04404  0.08966  4.00000   1.00000   0   0   0    0
               1031.00  1041.00  1051.00     0.00      0.00
H32    H       0.18412  0.17947  0.07725  4.00000   1.00000   0   0   0    0
               1061.00  1071.00  1081.00     0.00      0.00
H41    H       0.60912  0.57608  0.28022  4.00000   1.00000   0   0   0    0
               1091.00  1101.00  1111.00     0.00      0.00
H42    H       0.80945  0.59276  0.21689  4.00000   1.00000   0   0   0    0
               1121.00  1131.00  1141.00     0.00      0.00
!-------> Profile Parameters for Pattern #  1
!  Scale        Shape1      Bov      Str1      Str2      Str3   Strain-Model
 0.20397E-01   0.92824   0.00000   0.00000   0.00000   0.00000       0
    11.00000   521.000     0.000     0.000     0.000     0.000
!       U         V          W           X          Y        GauSiz   LorSiz Size-Model
   0.075658  -0.103587   0.058281   0.000000   0.000000   0.000000   0.000000    0
      0.000    871.000    531.000      0.000      0.000      0.000      0.000
!     a          b         c        alpha      beta       gamma      #Cell Info
   5.519200   7.675606  11.651834  77.438797  89.579201  88.624588
  541.00000  551.00000  561.00000  571.00000  581.00000  591.00000
!  Pref1    Pref2      Asy1     Asy2     Asy3     Asy4
  0.93938  0.00000  0.03379  0.00611  0.00000  0.00000
  1151.00     0.00   601.00   611.00     0.00     0.00
! Soft distance constraints:
B1     F1      -1    1.00000    1.00000    1.00000    1.38000    0.02000
B1     F2      -1    1.00000    1.00000    1.00000    1.38000    0.02000
B1     F3      -1    1.00000    0.00000    1.00000    1.38000    0.02000
B1     F4       1    0.00000    0.00000    0.00000    1.38000    0.02000
B2     F5      -1    1.00000    1.00000    1.00000    1.38000    0.02000
B2     F6       1   -1.00000    0.00000    0.00000    1.38000    0.02000
B2     F7       1    0.00000    0.00000   -1.00000    1.38000    0.02000
B2     F8       1    0.00000    0.00000    0.00000    1.38000    0.02000
F1     F2       1    0.00000    0.00000    0.00000    2.26000    0.02000
F1     F3       1    0.00000    1.00000    0.00000    2.26000    0.02000
F1     F4      -1    1.00000    1.00000    1.00000    2.26000    0.02000
F2     F3       1    0.00000    1.00000    0.00000    2.26000    0.02000
F2     F4      -1    1.00000    1.00000    1.00000    2.26000    0.02000
F3     F4      -1    1.00000    0.00000    1.00000    2.26000    0.02000
F5     F6      -1    2.00000    1.00000    1.00000    2.26000    0.02000
F5     F7      -1    1.00000    1.00000    2.00000    2.26000    0.02000
F5     F8      -1    1.00000    1.00000    1.00000    2.26000    0.02000
F6     F7       1    1.00000    0.00000   -1.00000    2.26000    0.02000
F6     F8       1    1.00000    0.00000    0.00000    2.26000    0.02000
F7     F8       1    0.00000    0.00000    1.00000    2.26000    0.02000
F1     H41      1    0.00000    0.00000    0.00000    2.05000    0.04000
F2     H12      1   -1.00000    1.00000    0.00000    2.05000    0.04000
F2     H22     -1    0.00000    1.00000    1.00000    2.05000    0.04000
F5     H31     -1    1.00000    0.00000    1.00000    2.05000    0.04000
F6     H32     -1    1.00000    1.00000    0.00000    2.05000    0.04000
F6     H42      1    0.00000    0.00000    0.00000    2.05000    0.04000
O3     H11      1   -1.00000    0.00000    0.00000    2.05000    0.04000
O4     H21      1    1.00000    0.00000    0.00000    2.05000    0.04000
O1     H11      1    0.00000    0.00000    0.00000    0.82000    0.02000
O1     H12      1    0.00000    0.00000    0.00000    0.82000    0.02000
O2     H21      1    0.00000    0.00000    0.00000    0.82000    0.02000
O2     H22      1    0.00000    0.00000    0.00000    0.82000    0.02000
O3     H31      1    0.00000    0.00000    0.00000    0.82000    0.02000
O3     H32      1    0.00000    0.00000    0.00000    0.82000    0.02000
O4     H41      1    0.00000    0.00000    0.00000    0.82000    0.02000
O4     H42      1    0.00000    0.00000    0.00000    0.82000    0.02000
H11    H12      1    0.00000    0.00000    0.00000    1.32000    0.02000
H21    H22      1    0.00000    0.00000    0.00000    1.32000    0.02000
H31    H32      1    0.00000    0.00000    0.00000    1.32000    0.02000
H41    H42      1    0.00000    0.00000    0.00000    1.32000    0.02000
! Soft angle constraints:
F1     B1     F2      -1   1  1.0000 1.0000 1.0000  0.0000 0.0000 0.0000 109.50 2.00
F1     B1     F3      -1   1  1.0000 1.0000 1.0000  0.0000 1.0000 0.0000 109.50 2.00
F2     B1     F3      -1   1  1.0000 1.0000 1.0000  0.0000 1.0000 0.0000 109.50 2.00
F4     B1     F1       1  -1  0.0000 0.0000 0.0000  1.0000 1.0000 1.0000 109.50 2.00
F4     B1     F2       1  -1  0.0000 0.0000 0.0000  1.0000 1.0000 1.0000 109.50 2.00
F4     B1     F3       1  -1  0.0000 0.0000 0.0000  1.0000 0.0000 1.0000 109.50 2.00
F8     B2     F5       1  -1  0.0000 0.0000 0.0000  1.0000 1.0000 1.0000 109.50 2.00
F8     B2     F6       1   1  0.0000 0.0000 0.0000 -1.0000 0.0000 0.0000 109.50 2.00
F8     B2     F7       1   1  0.0000 0.0000 0.0000  0.0000 0.0000-1.0000 109.50 2.00
F5     B2     F6      -1  -1  1.0000 1.0000 1.0000  2.0000 1.0000 1.0000 109.50 2.00
F5     B2     F7      -1  -1  1.0000 1.0000 1.0000  1.0000 1.0000 2.0000 109.50 2.00
F6     B2     F7       1   1  1.0000 0.0000 0.0000  1.0000 0.0000-1.0000 109.50 2.00
H11    O1     H12      1   1  0.0000 0.0000 0.0000  0.0000 0.0000 0.0000 104.50 2.00
H21    O2     H22      1   1  0.0000 0.0000 0.0000  0.0000 0.0000 0.0000 104.50 2.00
H31    O3     H32      1   1  0.0000 0.0000 0.0000  0.0000 0.0000 0.0000 104.50 2.00
H41    O4     H42      1   1  0.0000 0.0000 0.0000  0.0000 0.0000 0.0000 104.50 2.00
!-------------------------------------------------------------------------------
!  Data for PHASE number:   2  ==> Current R_Bragg for Pattern#  1:     2.58
!-------------------------------------------------------------------------------
 CaF2
!
!Nat Dis Ang Pr1 Pr2 Pr3 Jbt Irf Isy Str Furth       ATZ    Nvk Npr More
   2   0   0 1.0 1.0 0.0   0   0   0   0   0       7195.558   0   5   1
!
!Jvi Jdi Hel Sol Mom Ter  Brind   RMua    RMub    RMuc   Jtyp  Nsp_Ref Ph_Shift N_Domains
   0   3   0   0   0   0  1.0000  0.0000  0.0000  0.0000    0      0      0      0
!
! Max_dst(dist) (angles)  Bond-Valence Calc.
      3.5000      3.0000        1
!
F M -3 M                 <--Space group symbol
!Atom   Typ       X        Y        Z     Biso       Occ     In Fin N_t Spc /Codes
Ca     Ca+2    0.00000  0.00000  0.00000  1.50000   0.10000   0   0   0    0
                  0.00     0.00     0.00     0.00      0.00
F      F-1     0.25000  0.25000  0.25000  1.50000   0.20000   0   0   0    0
                  0.00     0.00     0.00     0.00      0.00
!-------> Profile Parameters for Pattern #  1
!  Scale        Shape1      Bov      Str1      Str2      Str3   Strain-Model
 0.36710E-03   0.85536   0.00000   0.00000   0.00000   0.00000       0
   881.00000     0.000     0.000     0.000     0.000     0.000
!       U         V          W           X          Y        GauSiz   LorSiz Size-Model
   0.075658  -0.122024   1.099675   0.000000   0.000000   0.000000   0.000000    0
      0.000      0.000    891.000      0.000      0.000      0.000      0.000
!     a          b         c        alpha      beta       gamma      #Cell Info
   5.472317   5.472317   5.472317  90.000000  90.000000  90.000000
  901.00000  901.00000  901.00000    0.00000    0.00000    0.00000
!  Pref1    Pref2      Asy1     Asy2     Asy3     Asy4
  1.00000  0.00000  0.03760  0.00756  0.00000  0.00000
     0.00     0.00     0.00     0.00     0.00     0.00
!  2Th1/TOF1    2Th2/TOF2  Pattern to plot
       5.000     110.000       1
Data file .dat
     5.000   0.020   130.000    BF008
     5205      5117      5071      4971      4954      5029      4956      5004
     4775      4854      4912      4802      4889      4774      4756      4807
     4656      4625      4751      4594      4520      4631      4589      4496
     4430      4540      4542      4381      4541      4391      4523      4356
     4351      4253      4186      4363      4343      4183      4315      4236
     4213      4249      4140      4129      4272      4063      4039      4082
     4111      3954      4000      4014      4056      3848      3918      3964
     4031      3891      3914      3930      3918      3793      3737      3772
     3890      3796      3735      3846      3743      3772      3629      3595
     3691      3722      3708      3583      3577      3656      3626      3553
     3513      3536      3551      3522      3440      3533      3436      3546
     3448      3442      3485      3416      3400      3381      3368      3355
     3445      3354      3410      3295      3302      3261      3325      3295
     3195      3178      3252      3201      3134      3203      3187      3160
     3129      3163      3192      3191      3043      3108      3144      3042
     3091      3087      3085      3016      3080      2972      3038      2938
     2958      3020      3055      3049      2939      3027      2948      2929
     2962      3026      2909      3040      2894      2986      2985      2971
     2992      2884      2911      2843      2864      2878      2710      2897
     2799      2728      2723      2682      2738      2669      2811      2671
     2618      2691      2658      2696      2638      2600      2682      2598
     2658      2545      2572      2609      2662      2576      2617      2529
     2495      2527      2560      2624      2548      2451      2567      2489
     2396      2484      2496      2450      2452      2476      2471      2488
     2346      2406      2531      2387      2367      2426      2422      2404
     2367      2461      2395      2427      2482      2417      2431      2402
     2419      2297      2303      2324      2207      2301      2176      2245
     2195      2322      2258      2305      2234      2162      2255      2144
     2182      2159      2136      2096      2089      2101      2135      2139
     2035      2056      2039      1988      2063      2012      2045      1946
     1966      2038      1995      1990      2069      2037      2016      1945
     1964      2071      1867      1910      1946      1903      1905      1884
     1881      1931      1908      1862      1928      1830      1770      1867
     1788      1888      1836      1847      1811      1880      1769      1826
     1829      1813      1878      1764      1808      1840      1845      1798
     1759      1761      1697      1668      1775      1798      1765      1744
     1745      1697      1720      1734      1777      1771      1744      1618
     1706      1654      1660      1661      1686      1675      1693      1657
     1659      1623      1720      1604      1645      1708      1648      1635
     1617      1598      1655      1570      1651      1626      1626      1576
     1633      1543      1625      1615      1543      1590      1556      1630
     1540      1634      1618      1581      1637      1653      1613      1618
     1703      1686      1697      1732      1699      1755      1795      1758
     1859      1834      1975      1966      2095      2064      2046      2015
     2024      2020      2111      1967      2108      2160      2102      2218
     2197      2223      2328      2410      2456      2870      3094      3448
     3930      4067      4196      4439      4970      5214      6076      6817
     7752      8603      9850     10759     11547     12365     13241     14384
    16236     19024     21774     24788     27092     29868     32616     33237
    33341     31561     29611     28208     26200     23363     19994     16405
    13071     10035      7965      6648      5594      5035      5029      4521
     3994      3574      3065      2911      3631      5035      6042      6405
     6234      5935      4658      3498      2895      2898      2936      3022
     2800      2239      1783      1561      1444      1600      1649      1558
     1467      1236      1203      1201      1181      1084      1120      1158
     1189      1166      1149      1170      1147      1204      1102      1203
     1144      1112      1090      1159      1163      1141      1127      1163
     1118      1153      1133      1137      1197      1128      1118      1137
     1124      1153      1136      1074      1150      1121      1122      1146
     1178      1167      1167      1169      1261      1256      1235      1365
     1337      1346      1346      1448      1434      1400      1498      1536
     1517      1516      1509      1541      1597      1506      1445      1462
     1395      1446      1451      1378      1365      1327      1376      1315
     1345      1319      1359      1254      1351      1281      1272      1249
     1231      1321      1280      1198      1198      1246      1226      1263
     1228      1217      1184      1274      1204      1207      1215      1271
     1247      1252      1256      1228      1329      1282      1348      1401
     1361      1379      1408      1483      1496      1616      1742      1840
     1945      2115      2388      2761      3001      3276      3655      3863
     4496      4983      5583      6496      7299      8506     10246     11572
    12900     13611     13553     12723     11178     10369      9059      7946
     6654      5550      4677      3984      3237      2988      2743      2594
     2469      2092      2019      1868      1636      1429      1370      1233
     1051      1111      1023       974       938       964       967       932
      963       923       964       994       969      1004       965       976
      995       982       982       965       997       954       958       927
     1035       995      1038      1036      1026      1073      1117      1005
     1107      1129      1174      1189      1265      1259      1370      1449
     1555      1669      1828      1948      2084      2020      2055      1999
     1929      1860      1828      1697      1656      1660      1558      1567
     1608      1772      1902      2148      2316      2527      2744      2985
     3372      3728      4172      4655      4653      4561      4392      3999
     3694      3342      2998      2469      2204      1927      1777      1565
     1616      1485      1400      1489      1397      1347      1262      1298
     1173      1120      1003      1013       998       964       925       922
      948       983       964       937       980       932       953       931
      876       902       950       980       923       876       910       922
      850       961       892       890       936       909       913       944
      918       942       958       914       902       925       926       897
      893       935       927       959      1005      1038      1055      1170
     1166      1133      1091      1036      1261      1463      1306      1081
     1066      1146      1106      1243      1214      1303      1480      1537
     1841      1882      2131      2300      2588      2898      3175      3662
     3958      4333      4695      4935      4675      4415      4007      3675
     3307      3100      3013      3008      2877      3019      3254      3646
     3917      4352      4975      5887      6820      8024      9236     10608
    11927     12616     13138     13206     11548     10159      8726      7375
     6023      5049      4423      3726      3538      3229      3234      3293
     3517      3596      3722      4099      4255      4451      5023      5604
     6476      7108      7666      7889      7595      7080      6164      5079
     4178      3341      2693      2313      2002      1922      1880      1838
     1917      2027      2089      2003      1928      1732      1493      1459
     1310      1189      1047       963       956       880       941       910
      939       869       954       928       910       905       915       914
      917       877       938       952       886       917      1012       901
      954       916       909       962       928       918       838       882
      903       913       923       898       925       990       969      1011
     1037      1076      1105      1183      1278      1347      1465      1657
     1802      2130      2512      2733      3086      3166      3283      3293
     3030      3003      3178      3255      3651      4096      4556      4985
     5471      5717      5870      6081      6055      5931      5836      5610
     5345      4847      4349      3720      3025      2544      2301      2036
     1895      1685      1660      1625      1592      1511      1474      1464
     1424      1327      1246      1193      1189      1161      1072      1090
     1008       984      1063      1095      1168      1153      1107      1223
     1251      1367      1466      1480      1676      1829      1931      2397
     2558      2939      3525      4171      4858      5634      6462      7133
     7864      8315      8878      9339      9943     10722     12206     13821
    15460     17218     18628     19641     20679     21650     21334     21086
    21033     20133     19360     18856     17988     16459     14376     12465
    10584      8943      7713      6344      5526      4917      4430      3938
     3554      3130      2992      2804      2518      2315      2135      1944
     1780      1661      1480      1288      1226      1153      1079      1008
     1010       989       948       938       934       948       928       973
      916       926       956       830       968       979       929       946
      925       945       927       906       958       946       984       968
     1014      1003      1003      1035      1065      1100      1135      1152
     1285      1294      1485      1643      1766      2197      2385      2799
     3473      4469      5565      7099      8792     10760     12609     13939
    14578     14521     13485     12054     10308      8346      6789      5122
     4249      3480      3068      2748      2547      2543      2392      2404
     2467      2389      2294      2155      1896      1689      1537      1390
     1305      1164      1080      1104       994      1075       997       986
     1045      1038      1043       968       997       981       987      1002
     1014       969      1023      1030       973       988      1085      1084
     1132      1190      1120      1208      1315      1382      1406      1585
     1621      1660      1674      1656      1637      1648      1548      1568
     1587      1612      1678      1688      1760      1937      1896      1945
     1925      1972      2017      2134      2234      2554      2936      3562
     4330      5130      5599      6033      6374      6348      5877      5211
     4461      3770      3303      2772      2615      2376      2164      2149
     2198      2145      2145      2259      2146      2120      2185      2128
     2147      2149      2173      2135      2249      2249      2369      2287
     2471      2467      2621      2876      3029      3177      3425      3635
     3935      4318      4829      5173      5769      6172      6636      7150
     7511      7812      8285      8348      8279      8280      8076      7887
     7554      7314      7164      6928      6981      7240      7374      7660
     8420      9322     10383     12226     14340     17076     20280     24123
    28237     31932     34982     37687     38510     37516     35398     32645
    30005     26262     22705     19881     17538     15203     13653     12422
    11242     10071      8977      8247      7553      6773      6652      6450
     6211      6302      6202      6643      6598      6816      6714      6544
     6179      5559      5104      4217      3626      3060      2723      2507
     2215      2121      1929      1997      1891      1901      1929      1778
     1755      1774      1732      1705      1685      1620      1625      1650
     1671      1710      1816      1823      2029      2290      2574      3030
     3781      4833      6085      7921      9609     11391     12729     13822
    14281     13741     12961     11528      9754      8019      6686      5488
     4457      3886      3461      3053      2791      2666      2558      2365
     2288      2179      2104      1934      1858      1765      1765      1741
     1809      1903      2120      2356      2710      3164      3428      3532
     3510      3393      3155      2794      2502      2293      2186      2159
     2205      2246      2515      2981      3437      4092      5012      6021
     7033      7815      8331      8526      8360      7657      6797      5782
     4856      4062      3410      2981      2760      2625      2564      2561
     2685      2952      3204      3493      3848      3856      3926      4019
     4136      4310      4710      5040      5702      6002      6193      6111
     5842      5400      4917      4253      3711      3280      2614      2395
     2088      1858      1890      1750      1666      1725      1682      1678
     1549      1548      1528      1422      1388      1292      1258      1194
     1212      1120      1161       987      1041      1089      1076      1105
     1116      1113      1153      1225      1155      1308      1301      1478
     1643      1838      2060      2345      2445      2568      2652      2587
     2369      2262      2009      1801      1520      1457      1442      1343
     1381      1351      1430      1395      1379      1561      1557      1636
     1699      1842      1819      1763      1738      1717      1791      1743
     1769      1877      1982      1981      2103      2041      2087      2079
     1908      1812      1716      1594      1434      1366      1345      1374
     1358      1371      1488      1591      1687      1746      1905      2185
     2306      2528      3006      3361      3820      4123      4482      4563
     4438      4209      3769      3285      2981      2606      2201      2093
     1850      1776      1669      1638      1669      1586      1563      1510
     1498      1606      1598      1444      1486      1438      1519      1499
     1534      1638      1723      1828      1823      1868      1883      1823
     1727      1722      1724      1665      1634      1613      1618      1549
     1500      1534      1618      1635      1684      1782      1851      2035
     2265      2851      3017      3299      3528      3553      3417      3320
     2994      2684      2573      2321      2275      2259      2260      2300
     2309      2383      2299      2381      2357      2257      2138      2166
     2121      2131      2136      2234      2183      2099      2093      2180
     2083      2023      1990      1955      1984      1983      1987      2086
     2075      2268      2431      2562      2716      2833      2740      2783
     2781      2628      2641      2480      2270      2234      2016      1997
     1865      1847      1636      1556      1715      1616      1712      1852
     1969      2026      2231      2345      2480      2552      2439      2354
     2488      2379      2405      2461      2542      2890      3143      3631
     3914      4060      4158      4046      3996      4110      4032      4047
     4006      3798      3783      3632      3396      3264      2938      2725
     2501      2265      2118      1974      1814      1720      1714      1707
     1706      1690      1729      1776      1659      1776      1614      1684
     1617      1595      1478      1407      1382      1394      1351      1383
     1351      1325      1326      1312      1325      1370      1399      1346
     1413      1422      1441      1538      1731      1831      1786      2017
     2264      2264      2305      2184      2161      2143      2022      1844
     1701      1664      1587      1517      1436      1471      1456      1488
     1403      1422      1445      1444      1452      1421      1433      1453
     1396      1393      1343      1353      1324      1354      1340      1382
     1307      1413      1452      1396      1399      1371      1387      1464
     1375      1396      1451      1489      1473      1437      1599      1600
     1707      1800      1992      2267      2644      2850      2938      3142
     3313      3374      3467      3583      3867      4116      4385      5019
     5440      5732      5758      5864      5539      5308      4845      4448
     4079      3657      3265      2937      2649      2611      2467      2302
     2366      2294      2285      2134      2096      2178      2204      2188
     2211      2297      2578      2982      3321      3826      4268      4672
     5172      5213      5382      5319      5264      4932      4526      4203
     3830      3665      3255      3082      3031      2990      2843      2937
     2970      3071      3038      3133      3218      3176      3264      3202
     3260      3108      3199      3074      3193      3094      3381      3634
     4188      4790      5490      6087      6463      7070      7649      8066
     8390      9096      9962     10497     11515     11472     10854     10550
     9909      9449      8675      8157      7822      7806      7997      8506
     9313     10166     10775     10909     10960     11000     10246      9481
     8960      8104      7365      6577      5827      5236      4831      4619
     4250      4161      4249      4397      4698      5119      5270      5655
     6244      6904      8044      9528     11075     12852     14104     15045
    15448     15662     15735     15345     14274     12967     11630     10332
     9327      8344      7193      6366      5803      5313      4849      4459
     4283      4093      3803      3454      3325      3036      2931      2784
     2666      2670      2610      2682      2999      3089      3576      4082
     4635      5148      5619      5831      5943      5794      5579      5351
     5054      4576      4344      4025      3662      3444      3457      3392
     3530      3799      4324      4771      5474      6031      6939      7794
     8597      8912      9119      9167      9159      9085      8667      8049
     7789      7666      7614      7479      7250      6867      6633      6350
     6007      5691      5486      5076      4672      4371      4377      3909
     3993      3747      3730      3548      3430      3419      3372      3230
     3002      3045      2840      2960      3034      3331      3842      4366
     4875      5604      6060      6308      6769      6835      6848      6492
     6014      5736      5346      4789      4318      3790      3443      3356
     3034      2891      2736      2655      2545      2451      2483      2303
     2365      2288      2414      2415      2560      2782      3288      3759
     4327      4772      5220      5055      5279      4987      4816      4636
     4345      4170      3854      3561      3451      3553      3738      4148
     4591      5527      6714      7212      7563      7759      7652      7197
     6920      6598      6187      5516      4844      4218      4055      3705
     3489      3187      2997      2925      2778      2689      2605      2566
     2438      2320      2171      2167      2143      2108      2044      2041
     2036      1944      1923      2083      2078      2117      2155      2363
     2360      2582      2705      2734      2795      2767      2767      2684
     2711      2618      2458      2629      2607      2493      2595      2782
     2732      2714      2708      2722      2756      2778      2707      2946
     3110      3599      3675      4130      4451      4572      4840      5164
     5226      5282      5327      5547      5547      5867      6359      6871
     7114      7106      7094      6923      6455      6246      5717      5512
     5161      4958      4788      4694      4627      4585      4473      4406
     4279      4281      4185      3874      3624      3525      3484      3394
     3432      3449      3567      3592      3883      4173      4261      4465
     4348      4240      4403      4163      4255      4103      4040      3739
     3683      3611      3443      3320      3395      3394      3369      3410
     3402      3405      3418      3425      3503      3493      3563      3697
     3719      3814      3963      3961      4167      4221      4423      4630
     4725      5011      5275      5650      5850      6315      6647      6654
     6966      7028      7159      7344      7219      7297      7503      7383
     7343      7241      7200      7032      7364      7282      7381      7397
     7366      7342      6945      6654      6263      6125      5699      5533
     5212      5077      4731      4638      4511      4285      4129      4102
     4318      4560      5093      5707      6398      7618      8917      9959
    10809     11482     11946     11938     11820     11657     11806     11929
    12400     12554     12515     12819     12657     12276     11939     11229
    10716     10137      9434      8740      7938      7354      6742      6098
     5560      5067      4563      4217      4002      3776      3510      3222
     3048      3040      2837      2825      2817      2889      3187      3439
     3786      4158      4541      4986      5340      5419      5137      5085
     4749      4540      4479      4397      4365      4327      4611      4677
     5031      5411      5787      5739      5748      5149      4940      4468
     4307      3986      3723      3296      2984      2740      2662      2439
     2343      2364      2318      2315      2232      2136      2080      2055
     2036      2120      1946      1964      1822      1776      1704      1809
     1825      1739      1857      1793      2037      2090      2112      2171
     2219      2272      2346      2274      2306      2270      2309      2343
     2265      2253      2420      2467      2411      2388      2470      2569
     2486      2532      2419      2343      2291      2141      2100      2191
     2135      2229      2365      2397      2570      2747      2800      2748
     2827      2758      2784      2800      2683      2743      2686      2724
     2876      2899      2881      3105      3067      3389      3818      4072
     4607      4972      5447      5635      5700      5702      5465      5372
     5188      5053      4976      4816      4667      4558      4415      4457
     4723      4879      5114      5528      5959      6097      6447      6800
     6733      6903      6814      6702      6512      5935      5552      5043
     4623      4212      3922      3584      3268      2989      2736      2615
     2521      2377      2291      2256      2087      2139      2139      2007
     2063      2128      2211      2266      2284      2429      2551      2741
     2860      2952      3231      3393      3626      3822      4265      4511
     4612      4886      5118      5282      5357      5516      5419      5241
     4993      4762      4595      4383      4446      4482      4269      4117
     4000      3953      3888      3769      3681      3510      3315      3290
     3261      3168      3013      2903      2940      3026      3015      2814
     2679      2637      2591      2611      2471      2445      2237      2152
     2051      1941      1764      1744      1627      1615      1582      1468
     1432      1370      1429      1288      1349      1377      1344      1306
     1276      1195      1298      1216      1278      1294      1335      1333
     1435      1482      1453      1434      1489      1559      1388      1459
     1350      1427      1341      1355      1395      1404      1347      1326
     1350      1343      1335      1310      1322      1299      1340      1326
     1273      1274      1285      1272      1248      1210      1245      1231
     1188      1198      1204      1219      1204      1181      1269      1245
     1250      1272      1225      1274      1246      1283      1229      1282
     1288      1236      1322      1314      1292      1305      1334      1313
     1358      1342      1372      1342      1267      1390      1311      1252
     1302      1336      1305      1226      1328      1294      1291      1297
     1213      1326      1425      1333      1430      1422      1500      1516
     1488      1514      1580      1611      1584      1662      1707      1784
     1865      1906      2010      2110      2240      2242      2442      2588
     2633      2658      2706      2671      2648      2588      2618      2473
     2330      2439      2401      2416      2473      2413      2479      2344
     2286      2375      2467      2439      2435      2442      2409      2402
     2369      2414      2397      2433      2373      2405      2466      2541
     2534      2544      2587      2559      2563      2447      2551      2554
     2604      2604      2656      2700      2580      2720      2787      2710
     2592      2501      2394      2437      2480      2289      2247      2156
     2156      2140      1970      1916      1922      1865      1875      1833
     1730      1774      1657      1681      1612      1565      1586      1570
     1491      1456      1419      1411      1384      1450      1372      1371
     1368      1379      1367      1388      1336      1288      1384      1305
     1282      1224      1254      1314      1366      1382      1526      1572
     1734      1842      1954      1956      2107      2096      2048      1923
     1938      1804      1733      1829      1742      1694      1535      1535
     1529      1341      1278      1374      1275      1307      1282      1246
     1239      1292      1203      1239      1287      1392      1352      1377
     1403      1310      1358      1368      1364      1431      1411      1409
     1471      1570      1525      1613      1794      1698      1800      1796
     1959      1968      1869      1812      1780      1806      1860      1976
     2062      2182      2144      2316      2129      2081      2058      2155
     2085      2135      2090      2063      2129      2119      2077      2039
     1869      1827      1719      1740      1648      1646      1584      1476
     1487      1357      1399      1326      1322      1258      1234      1214
     1238      1281      1212      1341      1431      1372      1588      1653
     1642      1691      1722      1640      1634      1701      1792      1721
     1902      1950      1935      2010      2141      2181      2221      2362
     2576      2553      2592      2641      2681      2709      2749      2652
     2705      2820      2811      2801      2572      2591      2598      2524
     2353      2283      2147      2112      2070      1956      1873      1862
     1825      1852      1856      1905      1832      1802      1743      1748
     1687      1716      1696      1648      1589      1524      1530      1433
     1450      1351      1381      1316      1356      1322      1336      1340
     1363      1442      1409      1564      1603      1605      1639      1688
     1558      1627      1598      1657      1700      1691      1659      1737
     1694      1624      1537      1488      1477      1470      1442      1441
     1406      1355      1386      1357      1434      1524      1513      1560
     1626      1597      1578      1625      1500      1510      1488      1474
     1542      1465      1500      1437      1450      1422      1432      1378
     1382      1365      1485      1456      1604      1790      1878      2004
     2191      2465      2451      2373      2243      2291      2347      2572
     2766      3008      3197      3084      3005      2900      2793      2602
     2480      2361      2316      2337      2236      2243      2227      2120
     2150      2223      2175      2168      2173      2185      2121      2076
     1971      1985      1879      1839      1790      1779      1754      1756
     1817      1746      1737      1663      1629      1526      1532      1462
     1495      1494      1396      1506      1540      1610      1645      1712
     1719      1802      1850      1873      1864      1822      1908      1938
     1996      2002      2023      1940      1885      1844      1814      1639
     1641      1614      1587      1455      1516      1436      1465      1457
     1361      1373      1391      1385      1398      1428      1424      1410
     1386      1305      1384      1348      1325      1305      1269      1310
     1298      1388      1331      1352      1334      1332      1529      1569
     1464      1589      1726      1739      1751      1722      1734      1740
     1799      1840      1913      1943      1946      1977      1994      1978
     1871      1858      1833      1881      1862      1802      1865      1805
     1825      1890      1814      1916      2006      1994      2014      2095
     1895      1878      1723      1664      1567      1708      1654      1657
     1801      1886      1800      1924      1774      1778      1780      1733
     1716      1742      1834      1863      1774      1727      1638      1616
     1546      1456      1507      1398      1370      1384      1228      1220
     1313      1230      1244      1242      1278      1255      1224      1167
     1320      1244      1291      1260      1319      1356      1329      1374
     1399      1421      1437      1493      1603      1702      1634      1758
     1763      1797      1844      1813      1871      1922      1948      1978
     1913      1814      1813      1658      1574      1591      1571      1538
     1460      1447      1421      1319      1353      1346      1270      1248
     1282      1221      1145      1145      1139      1091      1056      1063
     1087      1009      1055      1003      1027       988       973       994
      976      1020       987       987       966       998      1001       987
     1036      1019      1042      1207      1111      1167      1241      1212
     1166      1250      1245      1253      1332      1435      1557      1636
     1729      1751      1765      1715      1827      1800      1678      1745
     1647      1688      1685      1617      1598      1566      1460      1479
     1353      1349      1298      1301      1250      1145      1157      1172
     1180      1116      1152      1210      1176      1210      1249      1302
     1303      1281      1328      1287      1289      1232      1336      1339
     1443      1394      1357      1350      1352      1301      1340      1290
     1265      1312      1375      1265      1263      1216      1194      1239
     1217      1213      1104      1140      1126      1144      1127      1152
     1164      1158      1186      1282      1253      1354      1440      1597
     1604      1691      1771      1751      1846      1811      1861      1820
     1892      1893      1900      1780      1813      1738      1726      1655
     1617      1592      1637      1622      1562      1503      1531      1479
     1473      1488      1525      1498      1522      1490      1544      1551
     1625      1525      1594      1494      1507      1622      1574      1573
     1683      1680      1647      1790      1866      1965      2054      2112
     2198      2227      2253      2154      2087      2144      2204      2246
     2300      2294      2422      2287      2257      2103      2014      1870
     1816      1740      1799      1678      1791      1750      1748      1712
     1744      1753      1714      1796      1840      1772      1760      1721
     1664      1624      1568      1662      1611      1518      1569      1510
     1405      1390      1351      1365      1341      1281      1284      1220
     1198      1179      1240      1266      1227      1239      1245      1232
     1274      1328      1359      1371      1528      1430      1555      1505
     1495      1511      1466      1493      1470      1581      1590      1505
     1610      1544      1523      1556      1448      1471      1563      1471
     1513      1468      1527      1483      1558      1468      1565      1471
     1458      1468      1382      1413      1416      1453      1386      1513
     1566      1585      1568      1514      1513      1462      1380      1304
     1380      1359      1323      1363      1397      1371      1439      1431
     1343      1361      1263      1239      1198      1185      1184      1089
     1145      1107      1156      1056      1114      1055       991       980
      983       971       974      1024       947       979       985      1028
      993       996       990      1002       961      1002       970       923
      926      1002       977       957      1021      1001      1008      1059
     1057      1099      1179      1261      1195      1132      1182      1178
     1190      1164      1277      1298      1386      1378      1390      1285
     1321      1333      1272      1290      1258      1190      1184      1174
     1210      1182      1161      1134      1118      1098      1075      1034
      994      1055      1100      1118      1158      1178      1155      1144
     1167      1135      1080      1125      1075      1088      1087      1044
     1018      1004       983      1032       961       982       983      1016
      998      1035      1004      1033      1067      1104      1111      1124
     1073      1072      1063      1018      1093      1029      1032      1126
     1128      1091      1065       973      1051       998       992       939
      986       980       957       954       968       950       928       976
      990       883       918       972       977      1009       980      1039
      989      1071      1095      1080      1138      1139      1104      1162
     1311      1150      1238      1203      1241      1189      1206      1233
     1135      1146      1169      1084      1043      1094      1081      1146
     1082      1074      1087      1056      1081      1129      1094      1085
     1181      1128      1148      1166      1141      1119      1175      1210
     1234      1235      1341      1397      1508      1551      1624      1739
     1770      1776      1624      1641      1452      1474      1393      1476
     1483      1551      1560      1651      1549      1554      1541      1528
     1358      1306      1332      1285      1375      1327      1281      1261
     1263      1341      1251      1306      1347      1302      1362      1381
     1341      1368      1478      1437      1530      1413      1469      1444
     1451      1461      1422      1452      1440      1556      1392      1500
     1422      1486      1422      1427      1483      1496      1471      1401
     1411      1458      1409      1421      1381      1320      1388      1431
     1455      1439      1438      1328      1385      1321      1301      1323
     1306      1204      1216      1214      1254      1256      1254      1271
     1245      1226      1209      1280      1340      1321      1329      1299
     1423      1463      1360      1441      1392      1447      1390      1415
     1477      1414      1368      1407      1441      1501      1461      1402
     1409      1464      1427      1362      1326      1297      1430      1359
     1433      1444      1516      1579      1472      1565      1516      1416
     1367      1307      1301      1254      1283      1248      1250      1199
     1211      1190      1111      1099      1056      1026      1032      1011
     1015      1064      1094      1044      1072      1163      1106      1098
     1088      1050      1059      1090      1052      1040      1076      1137
     1138      1180      1184      1195      1141      1168      1222      1180
     1221      1244      1242      1300      1214      1282      1261      1271
     1184      1185      1246      1195      1200      1144      1139      1184
     1097      1168      1079      1074      1039      1054      1043       958
      998       983       963       967      1062       965      1066      1043
     1063      1072      1110      1201      1124      1156      1108      1115
     1086      1091      1088      1021      1041      1086      1085      1084
     1162      1088      1165      1113      1069      1156      1151      1100
     1087      1076      1007      1055      1095      1118      1104      1207
     1255      1251      1231      1181      1100      1077      1057      1087
     1095      1113      1111      1171      1268      1272      1423      1370
     1394      1319      1324      1222      1168      1135      1099      1086
     1091      1110      1115      1074      1070      1114      1074      1027
      973       931       902       916       894       873       876       906
      917       830       833       850       940       868       848       832
      833       806       842       854       855       924       854       823
      818       877       785       854       833       828       869       821
      797       846       876       826       854       842       907       814
      867       907       842       802       867       863       841       879
      847       865       776       900       878       868       857       832
      938       953       978       953      1012       922      1036       941
      914       950       939       977       956       953       994      1065
     1058      1115      1039      1052      1099      1158      1070      1066
     1068      1113      1068      1049      1090      1127      1099      1118
     1122      1143      1201      1156      1230      1193      1287      1306
     1293      1398      1384      1378      1297      1381      1364      1290
     1349      1399      1406      1435      1393      1385      1298      1279
     1244      1196      1163      1169      1160      1133      1174      1145
     1109      1107      1152      1084      1063      1031      1078      1084
     1139      1117      1182      1201      1227      1180      1174      1208
     1219      1224      1249      1137      1155      1247      1216      1123
     1257      1136      1129      1154      1096      1173      1096      1162
     1105      1095      1047      1074      1036      1007      1024       935
      941       994      1009      1014       964       952       929       943
      907       888       923       904       886       909       894       908
      924       936       939       876       880       875       942       948
      870       959       931       938       987       937       915       965
      970       988      1007       991      1002       996       992      1021
      939       973       956       956       993      1055      1045      1106
     1022      1116      1038      1214      1145      1281      1351      1382
     1520      1566      1663      1713      1871      1875      1889      1807
     1816      1921      1766      1832      1710      1756      1797      1644
     1721      1758      1649      1649      1627      1603      1578      1596
     1508      1453      1497      1517      1503      1491      1382      1392
     1409      1309      1306      1199      1279      1277      1359      1354
     1491      1412      1523      1637      1633      1903      2100      2257
     2289      2390      2269      2211      2155      1919      1868      1753
     1722      1696      1757      1790      1863      1918      1966      1855
     1735      1692      1550      1506      1361      1303      1232      1251
     1252      1294      1196      1258      1219      1248      1345      1299
     1302      1484      1483      1538      1580      1566      1654      1608
     1599      1481      1452      1459      1522      1571      1570      1608
     1756      1800      1878      2014      2132      2249      2201      2318
     2409      2308      2335      2215      2222      2094      2092      2116
     2055      2046      2135      2243      2237      2162      2110      2104
     1939      1804      1794      1710      1680      1690      1675      1696
     1665      1650      1764      1683      1662      1706      1768      1778
     1850      1824      1796      1903      1834      1689      1747      1808
     1808      1873      1839      1873      1875      1926      1978      2071
     2083      2018      2018      2065      1987      1896      1895      2042
     2057      2078      2032      2046      2010      2098      1970      2024
     1834      1839      1786      1715      1793      1782      1833      1736
     1751      1856      1676      1594      1502      1540      1501      1386
     1431      1418      1461      1494      1427      1482      1448      1450
     1445      1352      1394      1395      1376      1292      1426      1374
     1423      1374      1404      1378      1440      1406      1370      1383
     1422      1362      1359      1362      1332      1352      1440      1500
     1527      1544      1581      1600      1530      1466      1444      1418
     1444      1467      1441      1426      1337      1332      1342      1344
     1295      1271      1245      1238      1232      1244      1295      1327
     1291      1232      1202      1242      1210      1202      1129      1138
     1106      1192      1119      1094      1128      1143      1135      1122
     1107      1184      1164      1220      1245      1273      1236      1274
     1274      1235      1156      1235      1144      1134      1155      1157
     1090      1100      1104      1096      1201      1176      1111      1174
     1115      1054      1113      1129      1105      1106      1084      1050
     1070      1068       996      1060      1055      1022      1000      1015
     1024      1064      1036      1067       997      1010      1062       999
     1076       998      1084      1058      1053      1065      1025       986
     1034      1067      1071      1093      1149      1131      1250      1274
     1298      1361      1409      1407      1293      1316      1254      1252
     1247      1110      1213      1197      1204      1255      1183      1265
     1318      1381      1284      1164      1154      1184      1149      1134
     1093      1111      1110      1061      1124      1112      1146      1097
     1058      1080      1093      1132      1052      1072      1099      1142
     1108      1137      1198      1253      1242      1196      1192      1173
     1155      1150      1152      1205      1148      1213      1215      1246
     1215      1249      1207      1181      1120      1234      1211      1212
     1221      1288      1244      1258      1229      1241      1114      1119
     1176      1148      1186      1177      1228      1160      1208      1206
     1210      1253      1165      1182      1201      1237      1152      1195
     1176      1240      1256      1287      1275      1298      1301      1377
     1345      1303      1319      1231      1242      1236      1194      1193
     1176      1151      1217      1269      1236      1308      1313      1252
     1417      1318      1330      1306      1283      1275      1322      1230
     1263      1265      1255      1292      1255      1230      1277      1247
     1288      1366      1381      1346      1493      1422      1406      1360
     1449      1383      1422      1460      1427      1342      1303      1330
     1349      1347      1339      1317      1357      1429      1413      1359
     1380      1449      1442      1351      1388      1415      1402      1449
     1418      1462      1445      1474      1398      1353      1396      1482
     1432      1385      1495      1508      1446      1498      1512      1480
     1466      1461      1482      1491      1405      1434      1360      1413
     1366      1332      1366      1332      1330      1292      1317      1277
     1303      1243      1263      1230      1240      1221      1257      1261
     1194      1230      1196      1279      1187      1241      1221      1253
     1194      1207      1231      1198      1249      1227      1229      1269
     1260      1293      1318      1242      1222      1255      1221      1299
     1176      1170      1170      1148      1239      1164      1142      1239
     1209      1234      1174      1220      1234      1142      1196      1208
     1206      1228      1276      1281      1309      1259      1280      1240
     1203      1272      1183      1293      1289      1306      1370      1369
     1367      1329      1229      1253      1277      1317      1292      1241
     1296      1299      1343      1327      1412      1388      1276      1317
     1229      1324      1292      1200      1214      1210      1204      1193
     1149      1192      1248      1113      1203      1142      1201      1108
     1120      1105      1121      1090      1135      1126      1078      1078
     1113      1115      1059      1057      1146      1107      1183      1143
     1075      1147      1207      1201      1222      1220      1247      1183
     1180      1115      1107      1072      1152      1153      1118      1164
     1163      1200      1205      1193      1208      1137      1211      1194
     1136      1212      1196      1188      1215      1195      1234      1234
     1246      1195      1188      1153      1094      1148      1114      1140
     1147      1122      1274      1204      1243      1341      1289      1368
     1347      1364      1346      1254      1291      1260      1175      1212
     1122      1162      1127      1145      1204      1244      1234      1237
     1289      1277      1285      1367      1259      1258      1197      1233
     1209      1264      1201      1245      1225      1148      1176      1153
     1180      1119      1150      1129      1131      1110      1100      1036
     1096      1103      1145      1165      1151      1045      1069      1092
     1099      1113      1045      1059      1089      1035      1047      1084
     1134      1186      1091      1178      1151      1093      1149      1163
     1072      1058      1057      1110      1060      1088      1128      1146
     1162      1070      1076      1109      1075      1119      1053      1020
     1045      1092      1166      1115      1128      1096      1072      1136
     1028      1072      1053       964      1033      1066      1007       981
     1025      1058      1017      1057      1073      1098      1035      1103
     1125      1077      1076      1043      1062      1060      1163      1125
     1094      1078      1115      1073      1133      1056      1087      1078
     1050      1097      1013      1029      1119      1007      1044      1113
     1048      1090      1051      1032       994      1048      1070       988
     1039      1008      1049      1038      1073      1041       962      1001
      995      1022      1006      1039       997      1077       989      1048
     1063      1043      1031      1022      1056      1020      1058      1010
     1019      1053      1080      1005      1102      1017      1082      1002
     1032      1051       991       992      1010      1022      1008      1042
     1034       981       975       975       961       995      1012      1015
     1060      1006       970       980      1058      1012       956      1043
     1006       962      1002      1008       994      1013      1046      1025
      987      1018      1042      1026      1064      1070       997      1030
      949       964      1022       975       999      1034       988       986
     1036      1035       990       961      1012      1082      1004      1027
     1050      1013      1049      1017      1076      1125      1078      1039
      987      1018       993      1074      1055      1019       977      1015
      949      1009       997      1051      1001      1025       917      1021
      999      1020      1020      1064      1011       988       936      1047
      948      1000      1034      1069      1040      1055      1035      1039
     1065      1039      1010      1054      1030      1032      1074      1025
      979      1068      1025      1016       989      1021       955      1009
     1104      1013      1047      1071      1026      1016       999      1062
      969      1010      1015       969      1021      1014      1045      1081
     1028       982       958       982      1001      1065       972      1030
      998      1055      1021      1019      1032      1027      1061       960
     1040      1039      1028      1044      1035      1062      1040      1044
     1045      1086      1080      1055      1052      1023      1090      1053
     1081      1033      1082      1085      1086      1092      1080      1147
     1058      1101      1037      1135      1060      1119      1115      1104
     1071      1050      1100      1143      1040      1129      1105      1156
     1046      1056      1128      1146      1123      1102      1110      1199
     1181      1215      1140      1175      1165      1164      1228      1175
     1164      1235      1240      1127      1168      1213      1229      1268
     1192      1161      1198      1157      1202      1179      1228      1292
     1251      1264      1321      1308      1259      1269      1313      1336
     1313      1280      1346      1328      1260      1287      1277      1288
     1321      1237      1266      1264      1233      1205      1308      1242
     1299      1298      1296      1294      1298      1220      1222      1275
     1207      1283      1215      1216      1204      1181      1186      1174
     1175      1169      1110      1092      1152      1067      1131      1115
     1085      1109      1087      1172      1054      1137      1077      1092
     1106      1028      1126      1012      1062       998      1048      1021
     1068      1108      1022      1033      1019      1009      1002      1075
     1016      1023      1045      1077       974      1033      1025       991
      993      1085       999      1020       981      1012       958      1009
      955      1022       974      1008       966       992      1037       994
     1071       959       950       980       984       969      1039       975
     1012       956      1007      1011       976      1006       966       949
     1001       927      1019      1043       935       935       961       968
      992       954       928       969       956       994       998       984
      954       954       951      1008       964       968       961       968
      958       906       992       967       976       952       902       905
      940       988       912       990       979       923       898       942
      964       933       947       920       941       932       949       924
      980       983       957       968       930       984       927       954
      961       937       968      1002       920       942       925       901
      905       949       921       897       974       970       939       956
      936       971       907       959       942       976       975       922
      975       947       881       943       908       951      1001       909
      947       914       990       920       954       905       985       936
      960       931       927       911       994       923       944       987
      962       977       979       965       980       953       898       927
      969       940       964       939       915       920       941       948
      966       990       947       936       957       898       885       936
      897       938       964       913       987       975       947       972
      941       995       972       980       961       960       932       944
      950       983       981       951       976       957       957       886
      993       956       976       929       944       977       940       971
     1028       937       970       936       912       999       957       908
      954       975       941      1005      1020       977      1008       984
      999       983       964      1034      1043      1029      1055      1004
     1001      1035      1000      1054       981      1006       996       995
     1037      1047      1023      1004      1045      1078      1034      1080
     1074      1116      1082      1061      1074      1107      1133      1066
     1118      1043      1129      1153      1117      1107      1130      1139
     1080      1099      1182      1153      1201      1136      1222      1171
     1222      1198      1185      1198      1274      1204      1251      1204
     1265      1279      1226      1323      1293      1175      1377      1314
     1306      1318      1308      1301      1256      1288      1339      1347
     1343      1397      1373      1355      1414      1391      1378      1416
     1386      1418      1396      1438      1437      1409      1412      1464
     1399      1455      1444      1424      1406      1441      1375      1407
     1363      1308      1393      1377      1372      1394      1335      1357
     1341      1272      1291      1317      1266      1257      1242      1287
     1239      1281      1229      1228      1194      1160      1207      1233
     1108      1254      1145      1151      1162      1089      1221      1169
     1097      1096      1120      1131      1026      1038      1036      1161
     1077      1100      1086      1031      1060      1010      1040      1081
     1062      1045      1015      1012       973       981      1061      1015
     1016      1055      1075      1118      1135      1133      1124      1083
     1110      1082      1092      1081      1094      1112      1025      1022
     1080      1035       929       979       961      1001       930      1064
      964      1033      1025       944      1004       920       953       945
      934       969       911       941       942       898       929       927
      924       938       927       933       954       933       936       886
      905       892       977       968       944       979       952       974
      915       944       933       930       937       872       884       918
      948       885       921       951       946       919       904       955
      909       879       931       943       933       993       926       926
      958       900       907       907       949       907       869       872
      873       902       920       881       875       864       824       873
      819       836       850       814       876       862       875       895
      835       870       881       841       796       822       894       872
      854       874       876       793       871       841       785       807
      841       883       859       790       825       868       846       802
      816       824       909       805       869       775       812       753
      823       827       824       814       789       782       838       851
      766       836       763       809       796       806       824       796
      845       832       829       814       878       801       814       769
      785       821       816       789       802       811       846       831
      788       785       792       840       801       829       802       768
      791       841       776       798       798       809       752       780
      777       852       797       871       796       832       748       834
      766       804       820       780       773       812       754       822
      824       831       810       784       785       742       769       797
      771       804       773       743       809       775       787       768
      789       820       774       769       779       783       786       796
      743       746       782       790       784       814       810       799
      851       806       800       813       771       766       762       759
      800       798       735       781       813       801       801       802
      780       803       791       808       813       801       763       781
      808       717       787       816       835       757       783       749
      778       804       785       825       827       846       765       790
      811       761       827       753       792       814       759       793
      776       776       777       825       800       814       828       806
      805       837       779       778       790       770       777       789
      756       809       802       802       789       836       798       804
      800       814       770       790       814       775       821       760
      835       836       883       809       871       844       759       793
      827       834       852       844       788       804       781       791
      818       786       825       815       770       802       804       849
      796       829       832       873       847       849       823       807
      857       809       808       818       817       822       842       760
      799       794       831       838       826       784       801       814
      811       801       888       806       843       805       853       759
      832       846       837       889       820       846       787       843
      863       850       867       851       918       878       834       825
      904       857       835       816       864       814       817       864
      810       885       843       843       886       827       881       828
      865       849       873       853       837       853       893       871
      890       853       959       921       845       949       900       847
      904       815       866       841       892       859       853       892
      903       904       909       859       876       947       909       895
      883       868       930       874       920       931       926       872
      923       940       942       975       939       911       971       942
      937      1006       926       931       954      1042       957      1072
     1038      1024      1142      1155      1136      1115      1204      1124
     1140      1173      1101      1101      1056      1006      1000      1043
     1028       951       964      1070       996      1018       983      1090
     1062      1069      1004      1116      1135      1141      1142      1149
     1207      1204      1226      1258      1292      1255      1213      1229
     1195      1160      1145      1120      1145      1073       979      1082
     1058      1040      1023      1054       960       993      1099       996
     1053      1093      1069      1054      1150      1118      1110      1089
     1122      1141      1114      1104      1089      1121      1040      1123
     1081      1112      1047       990      1060      1038      1058      1097
      980      1063      1092      1086      1091      1068      1113      1072
     1117      1111      1137      1138      1089      1083      1091      1097
     1100      1098      1152      1131      1121      1169      1146      1153
     1126      1228      1185      1172      1127      1157      1202      1151
     1198      1186      1229      1211      1244      1218      1234      1180
     1221      1231      1243      1303      1277      1288      1232      1297
     1294      1293      1292      1304      1292      1316      1300      1305
     1381      1317      1269      1262      1250      1266      1289      1238
     1169      1178      1258      1164      1228      1230      1184      1193
     1176      1180      1172      1169      1208      1221      1154      1173
     1132      1201      1197      1101      1163      1148      1190      1120
     1097      1138      1134      1189      1114      1173      1147      1205
     1232      1242      1303      1369      1382      1409      1452      1413
     1375      1375      1341      1311      1203      1192      1166      1119
     1110      1039      1083      1007      1018       981       988      1021
     1007      1017       998       973      1032      1056      1046      1091
     1041      1057      1116      1084      1099      1018      1033      1044
     1025       961      1013       986       950       984       907       969
      935       933       902       924       977       911       947       903
      956       965       858       897       949       911       950       911
      877       897       868       868       857       849       912       833
      874       886       886       854       904       921       869       887
      844       889       819       918       892       888       850       851
      859       855       854       885       854       854       832       785
      837       860       802       885       795       870       828       825
      829       832       809       816       857       895       803       876
      797       829       857       800       813       841       815       820
      759       819       808       855       846       824       846       834
      788       794       833       805       794       816       837       811
      839       830       833       840       806       834       770       830
      805       786       764       863       839       862       772       764
      828       821       851
;
