# Supplementary material for: Ca(BF4)2·xH2O redefined from powder diffraction as hy­dro­gen-bonded Ca(H2O)4(BF4)2 ribbons
Source: Acta Crystallogr C Struct Chem. 2025 May 19;81(Pt 6):338–41. doi: 10.1107/S2053229625004395 (PMC12138254; doi:10.1107/S2053229625004395)
Supplement: Supplementary file 2 [file c-81-00338-Isup2.rtv]

 
#==============================================
# Powder diffraction pattern
#==============================================
 
data_I
 
_pd_block_id    Ca(BF4)2-xH2O 

 
loop_
_pd_proc_point_id
_pd_proc_2theta_corrected   
_pd_proc_intensity_total
_pd_calc_intensity_total
_pd_proc_intensity_bkg_calc
 
     2     4.8369    5117(72)          5164.5146         5164.4971       
     3     4.8569    5071(72)          5164.5146         5164.4971       
     4     4.8769    4971(72)          5136.0371         5136.0190       
     5     4.8969    4954(71)          5107.5586         5107.5405       
     6     4.9169    5029(71)          5079.0811         5079.0625       
     7     4.9369    4956(71)          5050.6025         5050.5840       
     8     4.9569    5004(71)          5022.1250         5022.1060       
     9     4.9769    4775(71)          4993.6465         4993.6274       
    10     4.9969    4854(70)          4965.1689         4965.1494       
    11     5.0169    4912(70)          4936.6904         4936.6709       
    12     5.0369    4802(70)          4908.2129         4908.1929       
    13     5.0569    4889(70)          4879.7349         4879.7144       
    14     5.0769    4774(70)          4851.2559         4851.2354       
    15     5.0969    4756(69)          4822.7783         4822.7573       
    16     5.1169    4807(69)          4794.3003         4794.2793       
    17     5.1369    4656(69)          4765.8223         4765.8008       
    18     5.1569    4625(69)          4737.3447         4737.3228       
    19     5.1769    4751(69)          4708.8662         4708.8442       
    20     5.1969    4594(68)          4680.3887         4680.3662       
    21     5.2169    4520(68)          4651.9106         4651.8877       
    22     5.2369    4631(68)          4623.4331         4623.4097       
    23     5.2569    4589(68)          4594.9546         4594.9312       
    24     5.2769    4496(68)          4566.4771         4566.4531       
    25     5.2969    4430(67)          4537.9990         4537.9746       
    26     5.3169    4540(67)          4509.5215         4509.4966       
    27     5.3369    4542(67)          4481.0439         4481.0186       
    28     5.3569    4381(67)          4452.5654         4452.5400       
    29     5.3769    4541(67)          4424.0874         4424.0615       
    30     5.3969    4391(66)          4395.6099         4395.5835       
    31     5.4169    4523(66)          4367.1323         4367.1055       
    32     5.4369    4356(66)          4338.6543         4338.6270       
    33     5.4569    4351(66)          4319.2998         4319.2720       
    34     5.4769    4253(66)          4302.9863         4302.9580       
    35     5.4969    4186(65)          4286.6724         4286.6436       
    36     5.5169    4363(65)          4270.3589         4270.3296       
    37     5.5369    4343(65)          4254.0454         4254.0156       
    38     5.5569    4183(65)          4237.7319         4237.7017       
    39     5.5769    4315(65)          4221.4175         4221.3867       
    40     5.5969    4236(65)          4205.1050         4205.0732       
    41     5.6169    4213(65)          4188.7910         4188.7588       
    42     5.6369    4249(65)          4172.4775         4172.4448       
    43     5.6569    4140(64)          4156.1641         4156.1309       
    44     5.6769    4129(64)          4139.8506         4139.8164       
    45     5.6969    4272(64)          4123.5371         4123.5024       
    46     5.7169    4063(64)          4107.2236         4107.1885       
    47     5.7369    4039(64)          4090.9104         4090.8743       
    48     5.7569    4082(64)          4074.5972         4074.5603       
    49     5.7769    4111(64)          4058.2837         4058.2461       
    50     5.7969    3954(64)          4041.9705         4041.9321       
    51     5.8169    4000(63)          4025.6570         4025.6179       
    52     5.8369    4014(63)          4009.3438         4009.3040       
    53     5.8569    4056(63)          3993.0305         3992.9897       
    54     5.8769    3848(63)          3976.7173         3976.6758       
    55     5.8969    3918(63)          3960.4041         3960.3616       
    56     5.9169    3964(63)          3944.0908         3944.0476       
    57     5.9369    4031(63)          3927.7776         3927.7334       
    58     5.9569    3891(63)          3911.4646         3911.4194       
    59     5.9769    3914(62)          3895.1516         3895.1052       
    60     5.9969    3930(62)          3878.8386         3878.7913       
    61     6.0169    3918(62)          3862.5254         3862.4771       
    62     6.0369    3793(62)          3846.2122         3846.1626       
    63     6.0569    3737(62)          3829.8997         3829.8489       
    64     6.0769    3772(62)          3813.5862         3813.5344       
    65     6.0969    3890(62)          3797.2737         3797.2207       
    66     6.1169    3796(61)          3780.9607         3780.9062       
    67     6.1369    3735(61)          3764.6482         3764.5925       
    68     6.1569    3846(61)          3748.3352         3748.2781       
    69     6.1769    3743(61)          3732.0227         3731.9641       
    70     6.1969    3772(61)          3715.7100         3715.6499       
    71     6.2169    3629(61)          3699.3975         3699.3359       
    72     6.2369    3595(61)          3683.0850         3683.0217       
    73     6.2569    3691(61)          3666.7727         3666.7078       
    74     6.2769    3722(60)          3650.4602         3650.3936       
    75     6.2969    3708(60)          3634.1479         3634.0796       
    76     6.3169    3583(60)          3617.8357         3617.7654       
    77     6.3369    3577(60)          3601.5237         3601.4514       
    78     6.3569    3656(60)          3585.2114         3585.1372       
    79     6.3769    3626(60)          3568.8997         3568.8232       
    80     6.3969    3553(60)          3557.1938         3557.1152       
    81     6.4169    3513(60)          3545.9998         3545.9189       
    82     6.4369    3536(59)          3534.8059         3534.7227       
    83     6.4569    3551(59)          3523.6123         3523.5264       
    84     6.4769    3522(59)          3512.4189         3512.3303       
    85     6.4969    3440(59)          3501.2253         3501.1340       
    86     6.5169    3533(59)          3490.0320         3489.9377       
    87     6.5369    3436(59)          3478.8386         3478.7415       
    88     6.5569    3546(59)          3467.6458         3467.5454       
    89     6.5769    3448(59)          3456.4526         3456.3489       
    90     6.5969    3442(59)          3445.2603         3445.1528       
    91     6.6169    3485(59)          3434.0674         3433.9563       
    92     6.6369    3416(59)          3422.8752         3422.7603       
    93     6.6569    3400(58)          3411.6831         3411.5640       
    94     6.6769    3381(58)          3400.4910         3400.3677       
    95     6.6969    3368(58)          3389.2993         3389.1714       
    96     6.7169    3355(58)          3378.1079         3377.9751       
    97     6.7369    3445(58)          3366.9167         3366.7788       
    98     6.7569    3354(58)          3355.7258         3355.5825       
    99     6.7769    3410(58)          3344.5356         3344.3865       
   100     6.7969    3295(58)          3333.3452         3333.1902       
   101     6.8169    3302(58)          3322.1555         3321.9939       
   102     6.8369    3261(58)          3310.9661         3310.7976       
   103     6.8569    3325(57)          3299.7773         3299.6016       
   104     6.8769    3295(57)          3288.5889         3288.4053       
   105     6.8969    3195(57)          3277.4009         3277.2090       
   106     6.9169    3178(57)          3266.2136         3266.0127       
   107     6.9369    3252(57)          3255.0269         3254.8164       
   108     6.9569    3201(57)          3243.8411         3243.6204       
   109     6.9769    3134(57)          3232.6558         3232.4241       
   110     6.9969    3203(57)          3221.4712         3221.2275       
   111     7.0169    3187(57)          3210.2878         3210.0315       
   112     7.0369    3160(57)          3199.1052         3198.8350       
   113     7.0569    3129(56)          3187.9246         3187.6392       
   114     7.0769    3163(56)          3176.7444         3176.4426       
   115     7.0969    3192(56)          3165.5662         3165.2466       
   116     7.1169    3191(56)          3154.3894         3154.0500       
   117     7.1369    3043(56)          3143.2151         3142.8540       
   118     7.1569    3108(56)          3132.0432         3131.6577       
   119     7.1769    3144(56)          3120.8743         3120.4617       
   120     7.1969    3042(56)          3109.7087         3109.2651       
   121     7.2169    3091(56)          3098.5476         3098.0691       
   122     7.2369    3087(56)          3087.3914         3086.8726       
   123     7.2569    3085(55)          3076.2422         3075.6765       
   124     7.2769    3016(55)          3065.1003         3064.4802       
   125     7.2969    3080(55)          3053.9680         3053.2839       
   126     7.3169    2972(55)          3042.8469         3042.0876       
   127     7.3369    3038(55)          3031.7397         3030.8916       
   128     7.3569    2938(55)          3020.6484         3019.6953       
   129     7.3769    2958(55)          3009.5759         3008.4990       
   130     7.3969    3020(55)          2998.5256         2997.3027       
   131     7.4169    3055(55)          2987.6191         2986.1064       
   132     7.4369    3049(55)          2978.2971         2976.5242       
   133     7.4569    2939(54)          2969.3542         2967.3455       
   134     7.4769    3027(54)          2960.4500         2958.1667       
   135     7.4969    2948(54)          2951.5911         2948.9880       
   136     7.5169    2929(54)          2943.9663         2939.8093       
   137     7.5369    2962(54)          2935.2266         2930.6304       
   138     7.5569    3026(54)          2926.5627         2921.4517       
   139     7.5769    2909(54)          2918.5750         2912.2727       
   140     7.5969    3040(54)          2910.1067         2903.0942       
   141     7.6169    2894(54)          2901.7576         2893.9153       
   142     7.6369    2986(54)          2893.5403         2884.7368       
   143     7.6569    2985(54)          2885.4583         2875.5576       
   144     7.6769    2971(54)          2877.4971         2866.3792       
   145     7.6969    2992(54)          2869.6016         2857.2002       
   146     7.7169    2884(53)          2861.6516         2848.0217       
   147     7.7369    2911(53)          2853.4412         2838.8428       
   148     7.7569    2843(53)          2844.7136         2829.6641       
   149     7.7769    2864(53)          2835.2747         2820.4851       
   150     7.7969    2878(53)          2825.1223         2811.3064       
   151     7.8169    2710(53)          2814.4653         2802.1277       
   152     7.8369    2897(53)          2803.6042         2792.9487       
   153     7.8569    2799(53)          2792.7925         2783.7703       
   154     7.8769    2728(53)          2782.1755         2774.5916       
   155     7.8969    2723(53)          2771.8071         2765.4126       
   156     7.9169    2682(53)          2761.6860         2756.2336       
   157     7.9369    2738(52)          2751.7842         2747.0552       
   158     7.9569    2669(52)          2742.0635         2737.8765       
   159     7.9769    2811(52)          2732.4868         2728.6975       
   160     7.9969    2671(52)          2723.0215         2719.5186       
   161     8.0169    2618(52)          2713.6396         2710.3401       
   162     8.0369    2691(52)          2704.3179         2701.1611       
   163     8.0569    2658(52)          2695.0398         2691.9827       
   164     8.0769    2696(52)          2685.7910         2682.8037       
   165     8.0969    2638(52)          2676.5620         2673.6250       
   166     8.1169    2600(52)          2667.3455         2664.4460       
   167     8.1369    2682(52)          2658.1367         2655.2676       
   168     8.1569    2598(51)          2648.9314         2646.0886       
   169     8.1769    2658(51)          2639.7283         2636.9102       
   170     8.1969    2545(51)          2630.5254         2627.7310       
   171     8.2169    2572(51)          2621.3232         2618.5525       
   172     8.2369    2609(51)          2612.1206         2609.3735       
   173     8.2569    2662(51)          2602.9187         2600.1951       
   174     8.2769    2576(51)          2593.7168         2591.0161       
   175     8.2969    2617(51)          2599.1558         2581.8374       
   176     8.3169    2529(51)          2597.3359         2572.6584       
   177     8.3369    2495(51)          2588.3413         2563.4795       
   178     8.3569    2527(51)          2579.3516         2554.3010       
   179     8.3769    2560(51)          2570.3660         2545.1226       
   180     8.3969    2624(51)          2561.3845         2535.9434       
   181     8.4169    2548(51)          2552.4080         2526.7646       
   182     8.4369    2451(50)          2543.4360         2517.5859       
   183     8.4569    2567(50)          2534.4690         2508.4075       
   184     8.4769    2489(50)          2525.5991         2499.3215       
   185     8.4969    2396(50)          2516.7737         2490.2754       
   186     8.5169    2484(50)          2507.9531         2481.2297       
   187     8.5369    2496(50)          2499.1367         2472.1838       
   188     8.5569    2450(50)          2490.3252         2463.1382       
   189     8.5769    2452(50)          2481.5176         2454.0920       
   190     8.5969    2476(50)          2472.7153         2445.0466       
   191     8.6169    2471(50)          2463.9167         2436.0005       
   192     8.6369    2488(50)          2455.1230         2426.9548       
   193     8.6569    2346(49)          2446.3335         2417.9087       
   194     8.6769    2406(49)          2437.5491         2408.8633       
   195     8.6969    2531(49)          2428.7686         2399.8171       
   196     8.7169    2387(49)          2419.9929         2390.7715       
   197     8.7369    2367(49)          2411.2219         2381.7256       
   198     8.7569    2426(49)          2402.4558         2372.6799       
   199     8.7769    2422(49)          2393.6941         2363.6338       
   200     8.7969    2404(49)          2384.9375         2354.5881       
   201     8.8169    2367(49)          2376.1858         2345.5422       
   202     8.8369    2461(49)          2367.4387         2336.4961       
   203     8.8569    2395(49)          2358.6970         2327.4504       
   204     8.8769    2427(48)          2349.9604         2318.4048       
   205     8.8969    2482(48)          2341.2290         2309.3589       
   206     8.9169    2417(48)          2332.5027         2300.3127       
   207     8.9369    2431(48)          2323.7822         2291.2671       
   208     8.9569    2402(48)          2315.0674         2282.2217       
   209     8.9769    2419(48)          2306.3574         2273.1755       
   210     8.9969    2297(48)          2297.6533         2264.1294       
   211     9.0169    2303(48)          2288.9556         2255.0840       
   212     9.0369    2324(48)          2280.2637         2246.0383       
   213     9.0569    2207(48)          2271.5771         2236.9922       
   214     9.0769    2301(48)          2262.8972         2227.9463       
   215     9.0969    2176(47)          2254.2239         2218.9006       
   216     9.1169    2245(47)          2245.5569         2209.8550       
   217     9.1369    2195(47)          2236.8962         2200.8088       
   218     9.1569    2322(47)          2228.2419         2191.7627       
   219     9.1769    2258(47)          2219.5950         2182.7168       
   220     9.1969    2305(47)          2210.9553         2173.6711       
   221     9.2169    2234(47)          2202.3228         2164.6255       
   222     9.2369    2162(47)          2193.6975         2155.5796       
   223     9.2569    2255(47)          2185.0793         2146.5334       
   224     9.2769    2144(47)          2176.4692         2137.4878       
   225     9.2969    2182(47)          2167.8672         2128.4421       
   226     9.3169    2159(46)          2159.2729         2119.3962       
   227     9.3369    2136(46)          2150.6868         2110.3501       
   228     9.3569    2096(46)          2142.1094         2101.3044       
   229     9.3769    2089(46)          2133.5408         2092.2588       
   230     9.3969    2101(46)          2124.9807         2083.2129       
   231     9.4169    2135(46)          2116.4294         2074.1667       
   232     9.4369    2139(46)          2107.8879         2065.1211       
   233     9.4569    2035(46)          2099.3562         2056.0757       
   234     9.4769    2056(46)          2090.8337         2047.0295       
   235     9.4969    2039(46)          2082.3213         2037.9835       
   236     9.5169    1988(46)          2073.8193         2028.9379       
   237     9.5369    2063(45)          2065.3281         2019.8923       
   238     9.5569    2012(45)          2056.8472         2010.8462       
   239     9.5769    2045(45)          2048.3772         2001.8002       
   240     9.5969    1946(45)          2039.9193         1992.7546       
   241     9.6169    1966(45)          2031.4729         1983.7090       
   242     9.6369    2038(45)          2023.0380         1974.6628       
   243     9.6569    1995(45)          2014.6155         1965.6168       
   244     9.6769    1990(45)          2006.2061         1956.5713       
   245     9.6969    2069(45)          1997.8091         1947.5251       
   246     9.7169    2037(45)          1989.4260         1938.4795       
   247     9.7369    2016(45)          1981.0563         1929.4336       
   248     9.7569    1945(44)          1972.7004         1920.3875       
   249     9.7769    1964(44)          1964.3595         1911.3418       
   250     9.7969    2071(44)          1956.0336         1902.2963       
   251     9.8169    1867(44)          1947.7225         1893.2502       
   252     9.8369    1910(44)          1939.4271         1884.2041       
   253     9.8569    1946(44)          1931.1486         1875.1586       
   254     9.8769    1903(44)          1922.8865         1866.1129       
   255     9.8969    1905(44)          1914.6412         1857.0669       
   256     9.9169    1884(44)          1906.4135         1848.0208       
   257     9.9369    1881(44)          1898.2046         1838.9752       
   258     9.9569    1931(43)          1890.0144         1829.9297       
   259     9.9769    1908(43)          1881.8429         1820.8835       
   260     9.9969    1862(43)          1873.6915         1811.8375       
   261    10.0169    1928(43)          1865.5610         1802.7920       
   262    10.0369    1830(43)          1857.4515         1793.7463       
   263    10.0569    1770(43)          1849.3635         1784.7002       
   264    10.0769    1867(43)          1841.2981         1775.6542       
   265    10.0969    1788(43)          1833.2562         1766.6086       
   266    10.1169    1888(43)          1825.2383         1757.5630       
   267    10.1369    1836(43)          1817.2445         1748.5168       
   268    10.1569    1847(43)          1809.2766         1739.4709       
   269    10.1769    1811(42)          1801.3352         1730.4253       
   270    10.1969    1880(42)          1793.4208         1721.3792       
   271    10.2169    1769(42)          1785.5349         1712.3336       
   272    10.2369    1826(42)          1777.6777         1703.2876       
   273    10.2569    1829(42)          1769.8506         1694.2415       
   274    10.2769    1813(42)          1762.0549         1685.1958       
   275    10.2969    1878(42)          1754.2916         1676.1503       
   276    10.3169    1764(42)          1746.5613         1667.1042       
   277    10.3369    1808(42)          1738.8654         1658.0581       
   278    10.3569    1840(42)          1731.2057         1649.0126       
   279    10.3769    1845(42)          1723.5830         1639.9670       
   280    10.3969    1798(41)          1715.9983         1630.9209       
   281    10.4169    1759(41)          1708.4534         1621.8749       
   282    10.4369    1761(41)          1700.9501         1612.8292       
   283    10.4569    1697(41)          1697.7629         1608.0570       
   284    10.4769    1668(41)          1696.0447         1604.7091       
   285    10.4969    1775(41)          1694.3726         1601.3612       
   286    10.5169    1798(41)          1692.7485         1598.0135       
   287    10.5369    1765(41)          1691.1742         1594.6658       
   288    10.5569    1744(41)          1689.6517         1591.3180       
   289    10.5769    1745(41)          1688.1829         1587.9701       
   290    10.5969    1697(41)          1686.7700         1584.6223       
   291    10.6169    1720(41)          1685.4156         1581.2747       
   292    10.6369    1734(41)          1684.1218         1577.9268       
   293    10.6569    1777(41)          1682.8911         1574.5789       
   294    10.6769    1771(41)          1681.7266         1571.2312       
   295    10.6969    1744(41)          1680.6305         1567.8834       
   296    10.7169    1618(41)          1679.6062         1564.5355       
   297    10.7369    1706(41)          1678.6567         1561.1877       
   298    10.7569    1654(41)          1677.7854         1557.8398       
   299    10.7769    1660(41)          1676.9957         1554.4921       
   300    10.7969    1661(41)          1676.2916         1551.1444       
   301    10.8169    1686(41)          1675.6768         1547.7965       
   302    10.8369    1675(41)          1675.1554         1544.4486       
   303    10.8569    1693(41)          1674.7322         1541.1010       
   304    10.8769    1657(41)          1674.4116         1537.7532       
   305    10.8969    1659(41)          1674.1989         1534.4053       
   306    10.9169    1623(41)          1674.0994         1531.0575       
   307    10.9369    1720(41)          1674.1185         1527.7097       
   308    10.9569    1604(41)          1674.2629         1524.3621       
   309    10.9769    1645(41)          1674.5388         1521.0142       
   310    10.9969    1708(41)          1674.9534         1517.6663       
   311    11.0169    1648(41)          1675.5142         1514.3186       
   312    11.0369    1635(41)          1676.2290         1510.9708       
   313    11.0569    1617(41)          1677.1071         1507.6229       
   314    11.0769    1598(41)          1678.1578         1504.2751       
   315    11.0969    1655(41)          1679.3914         1500.9274       
   316    11.1169    1570(41)          1680.8193         1497.5797       
   317    11.1369    1651(41)          1682.4541         1494.2318       
   318    11.1569    1626(41)          1684.3096         1490.8839       
   319    11.1769    1626(41)          1686.4009         1487.5361       
   320    11.1969    1576(41)          1688.7458         1484.1885       
   321    11.2169    1633(41)          1691.3640         1480.8406       
   322    11.2369    1543(41)          1694.4235         1477.4927       
   323    11.2569    1625(41)          1697.6613         1474.1449       
   324    11.2769    1615(41)          1701.3234         1470.7971       
   325    11.2969    1543(41)          1705.3014         1467.4495       
   326    11.3169    1590(41)          1709.8319         1464.1016       
   327    11.3369    1556(41)          1714.7155         1460.7537       
   328    11.3569    1630(41)          1720.1909         1457.4060       
   329    11.3769    1540(42)          1726.1980         1454.0582       
   330    11.3969    1634(42)          1732.8695         1450.7103       
   331    11.4169    1618(42)          1740.2853         1447.3625       
   332    11.4369    1581(42)          1748.5350         1444.0148       
   333    11.4569    1637(42)          1757.7209         1440.6670       
   334    11.4769    1653(42)          1767.9592         1437.3192       
   335    11.4969    1613(42)          1779.3843         1433.9713       
   336    11.5169    1618(42)          1792.1562         1430.6235       
   337    11.5369    1703(43)          1806.4723         1427.2759       
   338    11.5569    1686(43)          1822.5782         1423.9280       
   339    11.5769    1697(43)          1840.7788         1420.5801       
   340    11.5969    1732(43)          1861.4473         1417.2324       
   341    11.6169    1699(43)          1885.0303         1413.8846       
   342    11.6369    1755(44)          1912.0385         1410.5369       
   343    11.6569    1795(44)          1943.0176         1407.1890       
   344    11.6769    1758(44)          1978.4956         1403.8412       
   345    11.6969    1859(45)          2018.8616         1400.4935       
   346    11.7169    1834(45)          2064.0999         1397.1456       
   347    11.7369    1975(46)          2113.2798         1393.7977       
   348    11.7569    1966(47)          2163.8125         1390.4498       
   349    11.7769    2095(47)          2210.8628         1387.1022       
   350    11.7969    2064(47)          2248.0110         1383.7544       
   351    11.8169    2046(48)          2275.0305         1380.4065       
   352    11.8369    2015(48)          2281.0259         1377.0587       
   353    11.8569    2024(48)          2278.0039         1373.7109       
   354    11.8769    2020(48)          2268.2017         1370.3633       
   355    11.8969    2111(48)          2260.7773         1367.0154       
   356    11.9169    1967(48)          2260.0376         1363.6675       
   357    11.9369    2108(48)          2267.9854         1360.3198       
   358    11.9569    2160(48)          2285.1633         1356.9720       
   359    11.9769    2102(48)          2311.4409         1353.6243       
   360    11.9969    2218(48)          2346.5044         1350.2764       
   361    12.0169    2197(49)          2390.1309         1346.9286       
   362    12.0369    2223(49)          2442.3130         1343.5809       
   363    12.0569    2328(50)          2503.3643         1340.2330       
   364    12.0769    2410(51)          2573.9446         1336.8851       
   365    12.0969    2456(52)          2655.1233         1333.5374       
   366    12.1169    2870(52)          2748.4312         1330.1897       
   367    12.1369    3094(53)          2855.9253         1326.8418       
   368    12.1569    3448(55)          2980.2427         1323.4939       
   369    12.1769    3930(56)          3124.6787         1320.1462       
   370    12.1969    4067(57)          3293.2744         1316.7986       
   371    12.2169    4196(59)          3490.8745         1313.4507       
   372    12.2369    4439(61)          3723.1709         1310.1028       
   373    12.2569    4970(63)          3996.7815         1306.7549       
   374    12.2769    5214(66)          4319.3091         1303.4072       
   375    12.2969    6076(69)          4699.5298         1300.0594       
   376    12.3169    6817(72)          5147.6411         1296.7115       
   377    12.3369    7752(75)          5675.7163         1293.3638       
   378    12.3569    8603(79)          6298.5000         1290.0160       
   379    12.3769    9850(84)          7034.6182         1286.6682       
   380    12.3969    10759(89)          7907.9922         1283.3204      
   381    12.4169    11547(95)          8949.2734         1279.9725      
   382    12.4369    12365(101)         10197.1660         1276.6248     
   383    12.4569    13241(108)         11699.1299         1273.2771     
   384    12.4769    14384(116)         13510.6973         1269.9292     
   385    12.4969    16236(125)         15692.7930         1266.5813     
   386    12.5169    19024(135)         18305.9395         1263.2336     
   387    12.5369    21774(146)         21397.5410         1259.8860     
   388    12.5569    24788(158)         24973.4023         1256.5381     
   389    12.5769    27092(170)         28941.2305         1253.1902     
   390    12.5969    29868(182)         33021.2656         1249.8424     
   391    12.6169    32616(191)         36660.5039         1246.4948     
   392    12.6369    33237(198)         39068.8555         1243.1469     
   393    12.6569    33341(199)         39507.6875         1239.7990     
   394    12.6769    31561(194)         37716.4570         1236.4513     
   395    12.6969    29611(185)         34094.6719         1233.1035     
   396    12.7169    28208(172)         29463.5977         1229.7556     
   397    12.7369    26200(157)         24653.2422         1226.4078     
   398    12.7569    23363(142)         20230.4102         1223.0599     
   399    12.7769    19994(128)         16460.8340         1219.7122     
   400    12.7969    16405(116)         13398.5625         1216.3645     
   401    12.8169    13071(105)         10987.5469         1213.0166     
   402    12.8369    10035(96)          9129.0137         1209.6689      
   403    12.8569    7965(88)          7716.0967         1206.3210       
   404    12.8769    6648(82)          6650.7109         1202.9733       
   405    12.8969    5594(76)          5849.1396         1199.6255       
   406    12.9169    5035(72)          5243.6865         1196.2777       
   407    12.9369    5029(69)          4781.2407         1192.9298       
   408    12.9569    4521(66)          4421.4570         1189.5822       
   409    12.9769    3994(64)          4134.2817         1186.2343       
   410    12.9969    3574(60)          1182.8865         1182.8865       
   437    13.5369    1181(41)          1652.9344         1092.4958       
   438    13.5569    1084(40)          1626.8289         1089.1481       
   439    13.5769    1120(40)          1602.2012         1085.8003       
   440    13.5969    1158(40)          1578.9331         1082.4525       
   441    13.6169    1189(39)          1556.9136         1079.1046       
   442    13.6369    1166(39)          1536.0466         1075.7568       
   443    13.6569    1149(39)          1516.2493         1072.4089       
   444    13.6769    1170(39)          1497.4290         1069.0613       
   445    13.6969    1147(38)          1481.0161         1065.7134       
   446    13.7169    1204(38)          1463.9658         1062.3657       
   447    13.7369    1102(38)          1448.4414         1059.0178       
   448    13.7569    1203(38)          1432.9143         1055.6702       
   449    13.7769    1144(38)          1418.0675         1052.3223       
   450    13.7969    1112(37)          1403.8577         1048.9746       
   451    13.8169    1090(37)          1390.2412         1045.6267       
   452    13.8369    1159(37)          1377.1820         1042.2789       
   453    13.8569    1163(37)          1364.6439         1038.9312       
   454    13.8769    1141(37)          1352.5961         1035.5834       
   455    13.8969    1127(37)          1341.7456         1032.9730       
   456    13.9169    1163(36)          1331.4109         1030.4447       
   457    13.9369    1118(36)          1321.4844         1027.9164       
   458    13.9569    1153(36)          1311.9441         1025.3882       
   459    13.9769    1133(36)          1302.7678         1022.8598       
   460    13.9969    1137(36)          1293.9373         1020.3316       
   461    14.0169    1197(36)          1285.4333         1017.8032       
   462    14.0369    1128(36)          1277.2400         1015.2748       
   463    14.0569    1118(36)          1269.3424         1012.7466       
   464    14.0769    1137(36)          1261.7256         1010.2183       
   465    14.0969    1124(35)          1254.3773         1007.6901       
   466    14.1169    1153(35)          1247.2847         1005.1617       
   467    14.1369    1136(35)          1240.4375         1002.6334       
   468    14.1569    1074(35)          1233.8247         1000.1051       
   469    14.1769    1150(35)          1227.4375          997.5768       
   470    14.1969    1121(35)          1221.2667          995.0485       
   471    14.2169    1122(35)          1215.3048          992.5203       
   472    14.2369    1146(35)          1209.5441          989.9919       
   473    14.2569    1178(35)          1203.9783          987.4637       
   474    14.2769    1167(35)          1198.6008          984.9353       
   475    14.2969    1167(35)          1193.4070          982.4071       
   476    14.3169    1169(34)          1188.3909          979.8787       
   477    14.3369    1261(34)          1183.5490          977.3505       
   478    14.3569    1256(34)          1178.8766          974.8221       
   479    14.3769    1235(34)          1174.3710          972.2939       
   480    14.3969    1365(34)          1170.0284          969.7656       
   481    14.4169    1337(34)          1165.8473          967.2373       
   482    14.4369    1346(34)          1161.8248          964.7090       
   483    14.4569    1346(34)          1157.9600          962.1807       
   484    14.4769    1448(34)          1154.2513          959.6524       
   485    14.4969    1434(34)          1150.6985          957.1241       
   486    14.5169    1400(34)          1147.3009          954.5958       
   487    14.5369    1498(34)          1144.0592          952.0676       
   488    14.5569    1536(34)          1140.9740          949.5392       
   489    14.5769    1517(34)          1138.0466          947.0109       
   490    14.5969    1516(34)          1135.2789          944.4826       
   491    14.6169    1509(34)          1132.6732          941.9542       
   492    14.6369    1541(34)          1130.2327          939.4260       
   493    14.6569    1597(34)          1127.9606          936.8976       
   494    14.6769    1506(34)          1125.8615          934.3694       
   495    14.6969    1445(34)          1123.9399          931.8411       
   496    14.7169    1462(33)          1122.2020          929.3129       
   497    14.7369    1395(33)          1120.6543          926.7845       
   498    14.7569    1446(33)          1119.3042          924.2562       
   499    14.7769    1451(33)          1118.1605          921.7279       
   500    14.7969    1378(33)          1117.2329          919.1996       
   501    14.8169    1365(33)          1116.5327          916.6713       
   502    14.8369    1327(33)          1116.0725          914.1431       
   503    14.8569    1376(33)          1115.8669          911.6147       
   504    14.8769    1315(33)          1115.9327          909.0865       
   505    14.8969    1345(33)          1116.2893          906.5581       
   506    14.9169    1319(33)          1116.9592          904.0299       
   507    14.9369    1359(33)          1117.9688          901.5015       
   508    14.9569    1254(33)          1119.3490          898.9733       
   509    14.9769    1351(33)          1121.1370          896.4449       
   510    14.9969    1281(34)          1123.3761          893.9167       
   511    15.0169    1272(34)          1126.1187          891.3884       
   512    15.0369    1249(34)          1129.4265          888.8601       
   513    15.0569    1231(34)          1133.3737          886.3318       
   514    15.0769    1321(34)          1138.0471          883.8034       
   515    15.0969    1280(34)          1143.5490          881.2751       
   516    15.1169    1198(34)          1149.9995          878.7468       
   517    15.1369    1198(34)          1157.5376          876.2186       
   518    15.1569    1246(34)          1166.3259          873.6902       
   519    15.1769    1226(34)          1176.5530          871.1620       
   520    15.1969    1263(34)          1188.4427          868.6337       
   521    15.2169    1228(35)          1202.2617          866.1054       
   522    15.2369    1217(35)          1218.3394          863.5770       
   523    15.2569    1184(35)          1237.0822          861.0488       
   524    15.2769    1274(35)          1259.0050          858.5204       
   525    15.2969    1204(36)          1284.7505          855.9922       
   526    15.3169    1207(36)          1315.1185          853.4639       
   527    15.3369    1215(37)          1351.0696          850.9357       
   528    15.3569    1271(37)          1393.7256          848.4073       
   529    15.3769    1247(38)          1444.3044          845.8790       
   530    15.3969    1252(39)          1503.9836          843.3507       
   531    15.4169    1256(40)          1573.5310          840.8224       
   532    15.4369    1228(41)          1652.6226          838.2941       
   533    15.4569    1329(42)          1738.7207          835.7659       
   534    15.4769    1282(43)          1826.1219          833.2375       
   535    15.4969    1348(44)          1906.4324          830.7093       
   536    15.5169    1401(44)          1971.4409          828.1809       
   537    15.5369    1361(45)          2016.1981          825.6527       
   538    15.5569    1379(45)          2039.7412          823.1243       
   539    15.5769    1408(45)          2044.5587          820.5959       
   540    15.5969    1483(45)          2036.6774          818.0677       
   541    15.6169    1496(45)          2025.1771          815.5394       
   542    15.6369    1616(45)          2021.7058          813.0112       
   543    15.6569    1742(45)          2032.9854          810.4828       
   544    15.6769    1840(45)          2068.0332          807.9546       
   545    15.6969    1945(46)          2130.1072          805.4262       
   546    15.7169    2115(47)          2222.8933          802.8979       
   547    15.7369    2388(48)          2349.0676          800.3696       
   548    15.7569    2761(50)          2511.8721          797.8414       
   549    15.7769    3001(52)          2715.9175          795.3130       
   550    15.7969    3276(54)          2967.7827          792.7848       
   551    15.8169    3655(57)          3276.7422          790.2565       
   552    15.8369    3863(60)          3655.2627          787.7281       
   553    15.8569    4496(64)          4119.4355          785.1997       
   554    15.8769    4983(68)          4688.9263          782.6716       
   555    15.8969    5583(73)          5386.6045          780.1432       
   556    15.9169    6496(79)          6236.4360          777.6151       
   557    15.9369    7299(85)          7259.9800          775.0868       
   558    15.9569    8506(92)          8466.7314          772.5585       
   559    15.9769    10246(99)          9835.5527          770.0301      
   560    15.9969    11572(106)         11282.6465          767.5017     
   561    16.0169    12900(112)         12627.0801          764.9734     
   562    16.0369    13611(117)         13595.9531          762.4453     
   563    16.0569    13553(118)         13920.3076          759.9169     
   564    16.0769    12723(116)         13482.7627          757.3888     
   565    16.0969    11178(111)         12386.6777          754.8605     
   566    16.1169    10369(104)         10878.8428          752.3321     
   567    16.1369    9059(96)          9246.3682          749.8037       
   568    16.1569    7946(88)          7704.2832          747.2754       
   569    16.1769    6654(80)          6366.0913          744.7470       
   570    16.1969    5550(73)          5267.5474          742.2186       
   571    16.2169    4677(66)          4397.0645          739.6906       
   572    16.2369    3984(61)          3720.9067          737.1622       
   573    16.2569    3237(57)          3203.2871          734.6340       
   574    16.2769    2988(53)          2809.5312          732.1057       
   575    16.2969    2743(50)          2510.1196          729.5774       
   576    16.3169    2594(48)          2281.0503          727.0490       
   577    16.3369    2469(46)          2103.5750          724.5206       
   578    16.3569    2092(44)          1963.4807          721.9923       
   579    16.3769    2019(43)          1850.2673          719.4642       
   580    16.3969    1868(42)          1756.3187          716.9358       
   581    16.4169    1636(41)          1676.2847          714.4077       
   582    16.4369    1429(40)          1606.4348          711.8794       
   583    16.4569    1370(39)          1544.2644          709.3510       
   584    16.4769    1233(39)          1488.1052          706.8226       
   585    16.4969    1051(38)          1436.8682          704.2943       
   586    16.5169    1111(37)          1389.8441          701.7659       
   587    16.5369    1023(37)          1346.5660          699.2378       
   588    16.5569    974(36)          1306.6975          696.7095        
   589    16.5769    938(36)          1269.9961          694.1814        
   590    16.5969    964(35)          1236.2429          691.6530        
   591    16.6169    967(35)          1205.2485          689.1246        
   592    16.6369    932(34)          1179.5857          686.5963        
   593    16.6569    963(34)          1153.5818          684.0679        
   594    16.6769    923(34)          1131.1556          681.5396        
   595    16.6969    964(33)          1109.4225          679.0112        
   596    16.7169    994(33)          1089.5751          676.4832        
   597    16.7369    969(33)          1071.4617          673.9548        
   598    16.7569    1004(32)          1054.9528          671.4266       
   599    16.7769    965(32)          1039.9275          668.8983        
   600    16.7969    976(32)          1026.4774          666.5612        
   601    16.8169    995(32)          1017.9629          667.8598        
   602    16.8369    982(32)          1010.6810          669.1584        
   603    16.8569    982(32)          1004.5830          670.4570        
   604    16.8769    965(32)           999.6389          671.7555        
   605    16.8969    997(32)           995.8370          673.0541        
   606    16.9169    954(32)           993.1888          674.3527        
   607    16.9369    958(31)           991.7268          675.6512        
   608    16.9569    927(31)           991.5092          676.9499        
   609    16.9769    1035(32)           992.6200          678.2485       
   610    16.9969    995(32)           995.1729          679.5471        
   611    17.0169    1038(32)           999.3119          680.8457       
   612    17.0369    1036(31)           990.8112          682.1442       
   613    17.0569    1026(31)           991.6315          683.4429       
   614    17.0769    1073(32)          1001.9735          684.7413       
   615    17.0969    1117(32)          1014.9111          686.0400       
   616    17.1169    1005(32)          1030.8770          687.3386       
   617    17.1369    1107(32)          1050.4357          688.6372       
   618    17.1569    1129(33)          1074.3295          689.9358       
   619    17.1769    1174(33)          1103.5294          691.2344       
   620    17.1969    1189(34)          1139.2772          692.5331       
   621    17.2169    1265(34)          1183.1042          693.8315       
   622    17.2369    1259(35)          1236.8314          695.1302       
   623    17.2569    1370(36)          1302.4524          696.4286       
   624    17.2769    1449(37)          1381.9480          697.7273       
   625    17.2969    1555(38)          1476.7043          699.0259       
   626    17.3169    1669(40)          1586.3615          700.3245       
   627    17.3369    1828(41)          1706.6066          701.6232       
   628    17.3569    1948(43)          1826.2599          702.9218       
   629    17.3769    2084(44)          1926.1228          704.2203       
   630    17.3969    2020(45)          1984.1653          705.5189       
   631    17.4169    2055(45)          1986.8142          706.8174       
   632    17.4369    1999(44)          1936.8129          708.1160       
   633    17.4569    1929(43)          1850.6108          709.4146       
   634    17.4769    1860(42)          1750.1854          710.7133       
   635    17.4969    1828(41)          1655.1677          712.0118       
   636    17.5169    1697(40)          1578.2615          713.3105       
   637    17.5369    1656(39)          1525.2678          714.6089       
   638    17.5569    1660(39)          1497.4988          715.9076       
   639    17.5769    1558(39)          1494.2961          717.2061       
   640    17.5969    1567(39)          1514.6757          718.5047       
   641    17.6169    1608(39)          1558.2206          719.8033       
   642    17.6369    1772(40)          1625.5828          721.1019       
   643    17.6569    1902(41)          1718.7699          722.4006       
   644    17.6769    2148(43)          1841.2839          723.6992       
   645    17.6969    2316(45)          1998.1122          724.9978       
   646    17.7169    2527(47)          2195.4976          726.2963       
   647    17.7369    2744(49)          2440.4612          727.5949       
   648    17.7569    2985(52)          2739.3723          728.8934       
   649    17.7769    3372(56)          3095.2520          730.1920       
   650    17.7969    3728(59)          3501.6377          731.4907       
   651    17.8169    4172(63)          3932.6890          732.7892       
   652    17.8369    4655(66)          4332.7539          734.0879       
   653    17.8569    4653(68)          4619.2749          735.3865       
   654    17.8769    4561(69)          4713.8892          736.6850       
   655    17.8969    4392(68)          4585.9951          737.9836       
   656    17.9169    3999(65)          4266.9268          739.2821       
   657    17.9369    3694(62)          3828.1509          740.5807       
   658    17.9569    3342(58)          3350.0632          741.8793       
   659    17.9769    2998(54)          2896.1641          743.1780       
   660    17.9969    2469(50)          2501.7183          744.4766       
   661    18.0169    2204(47)          2177.7444          745.7752       
   662    18.0369    1927(44)          1920.9832          747.0737       
   663    18.0569    1777(41)          1721.9626          748.3723       
   664    18.0769    1565(40)          1569.8038          749.6708       
   665    18.0969    1616(38)          1454.2249          750.9694       
   666    18.1169    1485(37)          1366.4790          752.2681       
   667    18.1369    1400(36)          1299.4814          753.5667       
   668    18.1569    1489(35)          1248.2993          754.8653       
   669    18.1769    1397(35)          1207.6281          756.1639       
   670    18.1969    1347(34)          1174.9795          757.4625       
   671    18.2169    1262(34)          1148.4409          758.7610       
   672    18.2369    1298(34)          1125.8826          760.0596       
   673    18.2569    1173(33)          1106.5176          761.3582       
   674    18.2769    1120(33)          1089.6096          762.6567       
   675    18.2969    1003(33)          1074.6677          763.9554       
   676    18.3169    1013(33)          1061.3617          765.2540       
   677    18.3369    998(32)          1049.4683          766.5526        
   678    18.3569    964(32)          1038.8313          767.8512        
   679    18.3769    925(32)          1029.8690          769.1497        
   680    18.3969    922(32)          1021.4289          770.4484        
   681    18.4169    948(32)          1013.9612          771.7468        
   682    18.4369    983(32)          1008.8103          773.0455        
   683    18.4569    964(32)          1003.0916          774.3441        
   684    18.4769    937(32)           998.1446          775.6427        
   685    18.4969    980(32)           994.4835          776.9413        
   686    18.5169    932(31)           990.9113          778.2399        
   687    18.5369    953(31)           987.9443          779.5385        
   688    18.5569    931(31)           986.7234          780.8370        
   689    18.5769    876(31)           984.8426          782.1356        
   690    18.5969    902(31)           983.4401          783.4341        
   691    18.6169    950(31)           983.0754          784.7328        
   692    18.6369    980(31)           982.5417          786.0314        
   693    18.6569    923(31)           982.4008          787.3300        
   694    18.6769    876(31)           982.6316          788.6287        
   695    18.6969    910(31)           983.2168          789.9272        
   696    18.7169    922(31)           984.1421          791.2258        
   697    18.7369    850(31)           985.3964          792.5244        
   698    18.7569    961(31)           986.9708          793.8229        
   699    18.7769    892(31)           988.4883          794.7504        
   700    18.7969    890(31)           986.9747          792.3364        
   701    18.8169    936(31)           985.7701          789.9225        
   702    18.8369    909(31)           984.8754          787.5085        
   703    18.8569    913(31)           984.2933          785.0945        
   704    18.8769    944(31)           984.0294          782.6807        
   705    18.8969    918(31)           984.0911          780.2668        
   706    18.9169    942(31)           984.4883          777.8530        
   707    18.9369    958(31)           985.2333          775.4390        
   708    18.9569    914(31)           986.3412          773.0250        
   709    18.9769    902(31)           987.8302          770.6111        
   710    18.9969    925(31)           989.7213          768.1971        
   711    19.0169    926(31)           992.0393          765.7831        
   712    19.0369    897(32)           994.8129          763.3693        
   713    19.0569    893(32)           998.0761          760.9554        
   714    19.0769    935(32)          1001.8674          758.5416        
   715    19.0969    927(32)          1006.2334          756.1276        
   716    19.1169    959(32)          1011.2273          753.7136        
   717    19.1369    1005(32)          1016.9127          751.2997       
   718    19.1569    1038(32)          1023.3652          748.8857       
   719    19.1769    1055(32)          1030.6758          746.4717       
   720    19.1969    1170(32)          1038.9543          744.0577       
   721    19.2169    1166(32)          1048.3340          741.6439       
   722    19.2369    1133(33)          1058.9801          739.2300       
   723    19.2569    1091(33)          1071.0913          736.8162       
   724    19.2769    1036(33)          1084.9152          734.4022       
   725    19.2969    1261(33)          1100.7500          731.9882       
   726    19.3169    1463(33)          1118.9583          729.5743       
   727    19.3369    1306(34)          1139.9755          727.1603       
   728    19.3569    1081(34)          1164.3221          724.7463       
   729    19.3769    1066(35)          1192.6130          722.3325       
   730    19.3969    1146(35)          1225.5845          719.9186       
   731    19.4169    1106(36)          1264.1011          717.5048       
   732    19.4369    1243(36)          1309.2212          715.0908       
   733    19.4569    1214(37)          1362.4155          712.6768       
   734    19.4769    1303(38)          1424.9878          710.2628       
   735    19.4969    1480(39)          1499.2511          707.8489       
   736    19.5169    1537(40)          1588.0989          705.4349       
   737    19.5369    1841(41)          1695.0107          703.0211       
   738    19.5569    1882(43)          1826.0894          700.6072       
   739    19.5769    2131(45)          1984.4309          698.1934       
   740    19.5969    2300(47)          2178.1401          695.7794       
   741    19.6169    2588(49)          2415.2502          693.3654       
   742    19.6369    2898(52)          2701.4370          690.9514       
   743    19.6569    3175(55)          3041.5054          688.5375       
   744    19.6769    3662(59)          3431.5205          686.1235       
   745    19.6969    3958(62)          3850.3179          683.7095       
   746    19.7169    4333(65)          4249.5044          681.2957       
   747    19.7369    4695(67)          4555.7139          678.8818       
   748    19.7569    4935(69)          4704.0332          676.4680       
   749    19.7769    4675(68)          4658.2622          674.0540       
   750    19.7969    4415(67)          4450.7969          671.6400       
   751    19.8169    4007(64)          4143.9980          669.2261       
   752    19.8369    3675(62)          3802.9058          666.8121       
   753    19.8569    3307(59)          3489.6089          664.3981       
   754    19.8769    3100(57)          3241.8713          661.9843       
   755    19.8969    3013(55)          3079.8552          659.5703       
   756    19.9169    3008(55)          2997.5918          657.1566       
   757    19.9369    2877(55)          2996.7295          654.7426       
   758    19.9569    3019(55)          3076.6921          652.3286       
   759    19.9769    3254(57)          3233.0708          649.9147       
   760    19.9969    3646(59)          3473.9353          647.5007       
   761    20.0169    3917(62)          3803.3174          645.0867       
   762    20.0369    4352(65)          4236.2280          642.6729       
   763    20.0569    4975(69)          4790.6465          640.2589       
   764    20.0769    5887(74)          5483.0415          637.8452       
   765    20.0969    6820(80)          6330.3101          635.4312       
   766    20.1169    8024(86)          7334.3262          633.0172       
   767    20.1369    9236(92)          8463.6133          630.6032       
   768    20.1569    10608(98)          9628.7676          628.1892      
   769    20.1769    11927(103)         10676.5928          625.7753     
   770    20.1969    12616(107)         11435.1436          623.3613     
   771    20.2169    13138(109)         11786.9336          620.9475     
   772    20.2369    13206(108)         11692.3457          618.5336     
   773    20.2569    11548(106)         11169.6533          616.1198     
   774    20.2769    10159(101)         10297.7021          613.7058     
   775    20.2969    8726(96)          9209.6650          611.2918       
   776    20.3169    7375(90)          8042.5610          608.8778       
   777    20.3369    6023(83)          6922.8027          606.4639       
   778    20.3569    5049(77)          5924.9238          604.0499       
   779    20.3769    4423(71)          5098.0781          601.6361       
   780    20.3969    3726(67)          4449.1104          599.2221       
   781    20.4169    3538(63)          3965.4153          596.8083       
   782    20.4369    3229(60)          3625.1279          594.3944       
   783    20.4569    3234(58)          3406.1326          591.9804       
   784    20.4769    3293(57)          3290.1729          589.5664       
   785    20.4969    3517(57)          3264.6216          587.1525       
   786    20.5169    3596(58)          3322.9094          584.7385       
   787    20.5369    3722(59)          3464.3054          582.3247       
   788    20.5569    4099(61)          3693.3313          579.9107       
   789    20.5769    4255(63)          4018.5317          577.4969       
   790    20.5969    4451(67)          4450.6064          575.0830       
   791    20.6169    5023(71)          4998.0669          572.6690       
   792    20.6369    5604(75)          5658.5991          570.2550       
   793    20.6569    6476(80)          6402.5654          567.8411       
   794    20.6769    7108(85)          7150.4121          565.4271       
   795    20.6969    7666(88)          7762.9854          563.0131       
   796    20.7169    7889(90)          8080.7168          560.5993       
   797    20.7369    7595(89)          8008.6758          558.1853       
   798    20.7569    7080(87)          7564.3081          555.7716       
   799    20.7769    6164(83)          6846.0557          553.3576       
   800    20.7969    5079(77)          5985.2373          550.9436       
   801    20.8169    4178(71)          5109.8457          548.5296       
   802    20.8369    3341(66)          4312.0957          546.1156       
   803    20.8569    2693(60)          3636.0740          543.7019       
   804    20.8769    2313(56)          3088.6550          541.2879       
   805    20.8969    2002(52)          2657.4121          538.8739       
   806    20.9169    1922(48)          2322.8618          536.4600       
   807    20.9369    1880(45)          2065.0593          534.0461       
   808    20.9569    1838(43)          1866.2374          531.6322       
   809    20.9769    1917(41)          1711.8120          529.2182       
   810    20.9969    2027(40)          1590.2854          526.8042       
   811    21.0169    2089(39)          1492.9210          524.3905       
   812    21.0369    2003(38)          1413.2305          521.9765       
   813    21.0569    1928(37)          1346.5413          519.5625       
   814    21.0769    1732(36)          1289.5261          517.1486       
   815    21.0969    1493(35)          1239.8616          514.7347       
   816    21.1169    1459(35)          1195.9270          512.3208       
   817    21.1369    1310(34)          1156.6177          509.9068       
   818    21.1569    1189(33)          1121.1687          507.4928       
   819    21.1769    1047(33)          1089.0457          505.0791       
   820    21.1969    963(33)          1059.8557          502.6651        
   821    21.2169    956(32)          1033.3102          500.2511        
   822    21.2369    880(32)          1009.1772          497.8371        
   823    21.2569    941(31)           987.2643          495.4231        
   824    21.2769    910(31)           967.4068          493.0094        
   825    21.2969    939(31)           949.4550          490.5954        
   826    21.3169    869(31)           933.2832          488.1814        
   827    21.3369    954(30)           918.7837          485.7674        
   828    21.3569    928(30)           905.8690          483.3537        
   829    21.3769    910(30)           894.4701          480.9397        
   830    21.3969    905(30)           884.5432          478.5257        
   831    21.4169    915(30)           876.0635          476.1117        
   832    21.4369    914(29)           869.0222          473.6980        
   833    21.4569    917(29)           863.4108          471.2840        
   834    21.4769    877(29)           859.1959          468.8700        
   835    21.4969    938(29)           856.2567          466.4560        
   836    21.5169    952(29)           854.2948          464.0423        
   837    21.5369    886(29)           858.2339          461.6283        
   838    21.5569    917(29)           856.5225          459.2143        
   839    21.5769    1012(29)           854.0981          456.8003       
   840    21.5969    901(29)           854.1334          454.8575        
   841    21.6169    954(29)           851.3093          453.4901        
   842    21.6369    916(29)           849.0383          452.1228        
   843    21.6569    909(29)           847.3038          450.7554        
   844    21.6769    962(29)           846.9711          449.3882        
   845    21.6969    928(29)           848.1551          448.0208        
   846    21.7169    918(29)           851.0162          446.6535        
   847    21.7369    838(29)           855.6401          445.2861        
   848    21.7569    882(29)           862.1018          443.9188        
   849    21.7769    903(30)           870.5023          442.5515        
   850    21.7969    913(30)           880.9933          441.1842        
   851    21.8169    923(30)           893.7848          439.8168        
   852    21.8369    898(30)           909.1559          438.4495        
   853    21.8569    925(30)           927.4636          437.0822        
   854    21.8769    990(31)           949.1644          435.7149        
   855    21.8969    969(31)           974.8282          434.3475        
   856    21.9169    1011(32)          1005.1818          432.9802       
   857    21.9369    1037(32)          1041.1599          431.6130       
   858    21.9569    1076(33)          1083.9978          430.2456       
   859    21.9769    1105(34)          1135.3022          428.8783       
   860    21.9969    1183(35)          1197.1636          427.5109       
   861    22.0169    1278(36)          1272.2292          426.1437       
   862    22.0369    1347(37)          1363.7670          424.7763       
   863    22.0569    1465(38)          1475.6121          423.4090       
   864    22.0769    1657(40)          1610.4703          422.0416       
   865    22.0969    1802(42)          1775.2383          420.6744       
   866    22.1169    2130(44)          1970.0314          419.3070       
   867    22.1369    2512(47)          2193.9800          417.9397       
   868    22.1569    2733(49)          2434.7522          416.5723       
   869    22.1769    3086(52)          2668.1890          415.2051       
   870    22.1969    3166(54)          2863.5024          413.8377       
   871    22.2169    3283(55)          3000.9451          412.4704       
   872    22.2369    3293(56)          3085.4666          411.1030       
   873    22.2569    3030(56)          3141.4697          409.7357       
   874    22.2769    3003(57)          3201.9932          408.3685       
   875    22.2969    3178(57)          3302.9106          407.0011       
   876    22.3169    3255(59)          3476.0254          405.6338       
   877    22.3369    3651(61)          3741.7747          404.2664       
   878    22.3569    4096(64)          4104.7129          402.8992       
   879    22.3769    4556(67)          4549.8247          401.5318       
   880    22.3969    4985(71)          5039.6060          400.1645       
   881    22.4169    5471(74)          5518.3203          398.7971       
   882    22.4369    5717(77)          5923.1699          397.4299       
   883    22.4569    5870(79)          6199.8516          396.0625       
   884    22.4769    6081(80)          6326.2803          394.6952       
   885    22.4969    6055(80)          6325.7148          393.3278       
   886    22.5169    5931(79)          6240.8438          391.9606       
   887    22.5369    5836(78)          6096.7212          390.5933       
   888    22.5569    5610(77)          5886.9658          389.2259       
   889    22.5769    5345(75)          5587.3818          387.8585       
   890    22.5969    4847(72)          5188.3066          386.4913       
   891    22.6169    4349(69)          4709.4570          385.1240       
   892    22.6369    3720(65)          4186.4746          383.7566       
   893    22.6569    3025(60)          3659.9324          382.3893       
   894    22.6769    2544(56)          3169.9326          381.0220       
   895    22.6969    2301(52)          2744.7993          379.6547       
   896    22.7169    2036(49)          2395.4858          378.2873       
   897    22.7369    1895(46)          2117.8831          376.9200       
   898    22.7569    1685(44)          1902.2188          375.5526       
   899    22.7769    1660(42)          1736.9175          374.1854       
   900    22.7969    1625(40)          1610.6799          372.8180       
   901    22.8169    1592(39)          1514.5515          371.4507       
   902    22.8369    1511(38)          1441.2798          370.0833       
   903    22.8569    1474(37)          1385.3390          368.7161       
   904    22.8769    1464(37)          1342.6309          367.3488       
   905    22.8969    1424(36)          1310.2158          365.9814       
   906    22.9169    1327(36)          1286.0237          364.6140       
   907    22.9369    1246(36)          1268.6365          363.2468       
   908    22.9569    1193(35)          1257.3296          361.8795       
   909    22.9769    1189(35)          1251.0657          360.5121       
   910    22.9969    1161(35)          1249.7190          359.1447       
   911    23.0169    1072(35)          1253.1327          357.7775       
   912    23.0369    1090(36)          1261.4109          356.4102       
   913    23.0569    1008(36)          1274.4508          355.0428       
   914    23.0769    984(36)          1292.5975          353.6754        
   915    23.0969    1063(36)          1316.2034          352.3082       
   916    23.1169    1095(37)          1345.7534          350.9409       
   917    23.1369    1168(37)          1381.8738          349.5735       
   918    23.1569    1153(38)          1425.3635          348.2062       
   919    23.1769    1107(38)          1477.2251          346.8389       
   920    23.1969    1223(39)          1538.7346          345.4716       
   921    23.2169    1251(40)          1611.4824          344.1042       
   922    23.2369    1367(41)          1697.4851          342.7369       
   923    23.2569    1466(42)          1801.3578          341.3695       
   924    23.2769    1480(44)          1922.2607          340.0023       
   925    23.2969    1676(45)          2066.3992          338.6349       
   926    23.3169    1829(47)          2238.9946          337.2676       
   927    23.3369    1931(49)          2447.5283          335.9002       
   928    23.3569    2397(52)          2697.5264          334.5330       
   929    23.3769    2558(55)          2998.2524          333.1656       
   930    23.3969    2939(58)          3357.2097          331.7983       
   931    23.4169    3525(61)          3779.5208          330.4310       
   932    23.4369    4171(65)          4267.2285          329.0637       
   933    23.4569    4858(69)          4821.1655          327.6964       
   934    23.4769    5634(74)          5440.1445          326.3290       
   935    23.4969    6462(78)          6111.0469          324.9617       
   936    23.5169    7133(82)          6796.0718          323.5944       
   937    23.5369    7864(86)          7441.2065          322.2271       
   938    23.5569    8315(90)          8015.0625          320.8597       
   939    23.5769    8878(92)          8543.3184          319.4924       
   940    23.5969    9339(95)          9096.7158          318.1252       
   941    23.6169    9943(99)          9762.1602          316.7578       
   942    23.6369    10722(103)         10629.3057          315.3904     
   943    23.6569    12206(108)         11771.1045          314.0231     
   944    23.6769    13821(115)         13204.5400          312.6559     
   945    23.6969    15460(122)         14846.5986          311.2885     
   946    23.7169    17218(128)         16489.9219          309.9211     
   947    23.7369    18628(134)         17862.1074          308.5538     
   948    23.7569    19641(137)         18786.3242          307.1866     
   949    23.7769    20679(139)         19289.1621          305.8192     
   950    23.7969    21650(140)         19521.0762          304.4519     
   951    23.8169    21334(140)         19629.9082          303.0845     
   952    23.8369    21086(140)         19696.2109          301.7172     
   953    23.8569    21033(140)         19684.5898          300.3499     
   954    23.8769    20133(140)         19466.6113          298.9826     
   955    23.8969    19360(138)         18955.5508          297.6152     
   956    23.9169    18856(135)         18157.4355          296.2479     
   957    23.9369    17988(131)         17097.5547          294.8806     
   958    23.9569    16459(126)         15782.5283          293.5133     
   959    23.9769    14376(119)         14251.3623          292.1459     
   960    23.9969    12465(112)         12604.5283          290.7786     
   961    24.0169    10584(105)         10955.3584          289.4114     
   962    24.0369    8943(97)          9384.8545          288.0440       
   963    24.0569    7713(89)          7951.5088          286.6766       
   964    24.0769    6344(82)          6701.7935          285.3093       
   965    24.0969    5526(75)          5658.4019          283.9421       
   966    24.1169    4917(69)          4814.5205          282.5747       
   967    24.1369    4430(64)          4144.5825          281.2074       
   968    24.1569    3938(60)          3616.5417          279.8400       
   969    24.1769    3554(57)          3199.8149          278.4728       
   970    24.1969    3130(54)          2868.3135          277.1054       
   971    24.2169    2992(51)          2601.3188          275.7381       
   972    24.2369    2804(49)          2382.8877          274.3707       
   973    24.2569    2518(47)          2202.2312          273.0035       
   974    24.2769    2315(45)          2048.3521          271.6361       
   975    24.2969    2135(44)          1916.0519          270.2688       
   976    24.3169    1944(42)          1797.9900          268.9014       
   977    24.3369    1780(41)          1697.0825          267.5341       
   978    24.3569    1661(40)          1605.6406          266.1669       
   979    24.3769    1480(39)          1523.5901          264.7995       
   980    24.3969    1288(38)          1451.5934          263.4321       
   981    24.4169    1226(37)          1386.0972          262.0648       
   982    24.4369    1153(36)          1327.9758          260.6976       
   983    24.4569    1079(36)          1275.6943          259.3302       
   984    24.4769    1008(35)          1228.6842          257.9629       
   985    24.4969    1010(34)          1186.4482          256.5955       
   986    24.5169    989(34)          1148.5546          255.2283        
   987    24.5369    948(33)          1114.6138          253.8609        
   988    24.5569    938(33)          1084.2930          252.4936        
   989    24.5769    934(33)          1057.2981          251.1262        
   990    24.5969    948(32)          1033.3762          249.7590        
   991    24.6169    928(32)          1012.3032          248.3916        
   992    24.6369    973(32)           995.2640          247.0243        
   993    24.6569    916(31)           979.3825          245.6569        
   994    24.6769    926(31)           969.4569          244.2897        
   995    24.6969    956(31)           958.2908          242.9223        
   996    24.7169    830(31)           950.0293          241.5550        
   997    24.7369    968(31)           948.7644          240.1877        
   998    24.7569    979(31)           949.8436          238.8204        
   999    24.7769    929(31)           947.5315          237.4531        
  1000    24.7969    946(31)           947.4270          236.0857        
  1001    24.8169    925(31)           949.6127          234.7184        
  1002    24.8369    945(31)           956.1284          233.3510        
  1003    24.8569    927(31)           963.2590          231.9838        
  1004    24.8769    906(31)           971.7368          230.6164        
  1005    24.8969    958(31)           986.2366          229.2491        
  1006    24.9169    946(32)          1002.2753          227.8817        
  1007    24.9369    984(32)          1023.1093          226.4610        
  1008    24.9569    968(32)          1047.7145          225.0269        
  1009    24.9769    1014(33)          1076.2423          223.5927       
  1010    24.9969    1003(33)          1110.3282          222.1585       
  1011    25.0169    1003(34)          1151.5677          220.7245       
  1012    25.0369    1035(35)          1199.9977          219.2903       
  1013    25.0569    1065(35)          1257.7363          217.8561       
  1014    25.0769    1100(36)          1326.6467          216.4219       
  1015    25.0969    1135(38)          1408.9873          214.9879       
  1016    25.1169    1152(39)          1507.5278          213.5537       
  1017    25.1369    1285(40)          1625.6290          212.1195       
  1018    25.1569    1294(42)          1767.4744          210.6853       
  1019    25.1769    1485(44)          1938.3613          209.2513       
  1020    25.1969    1643(46)          2145.2585          207.8171       
  1021    25.2169    1766(49)          2397.3823          206.3829       
  1022    25.2369    2197(52)          2707.1125          204.9487       
  1023    25.2569    2385(56)          3090.8364          203.5147       
  1024    25.2769    2799(60)          3570.9812          202.0805       
  1025    25.2969    3473(65)          4172.0073          200.6463       
  1026    25.3169    4469(70)          4925.5791          199.2122       
  1027    25.3369    5565(77)          5865.4937          197.7780       
  1028    25.3569    7099(84)          7021.8784          196.3439       
  1029    25.3769    8792(92)          8403.4805          194.9098       
  1030    25.3969    10760(100)          9968.3359          193.4756     
  1031    25.4169    12609(108)         11571.5381          192.0414     
  1032    25.4369    13939(114)         12936.9062          190.6073     
  1033    25.4569    14578(117)         13738.0234          189.1732     
  1034    25.4769    14521(117)         13792.3320          187.7390     
  1035    25.4969    13485(115)         13156.4717          186.3048     
  1036    25.5169    12054(110)         12005.9141          184.8708     
  1037    25.5369    10308(103)         10525.7451          183.4366     
  1038    25.5569    8346(94)          8917.5879          182.0024       
  1039    25.5769    6789(86)          7377.5273          180.5682       
  1040    25.5969    5122(78)          6034.6895          179.1342       
  1041    25.6169    4249(70)          4934.3843          177.7000       
  1042    25.6369    3480(64)          4066.6111          176.2658       
  1043    25.6569    3068(58)          3396.9961          174.8316       
  1044    25.6769    2748(54)          2885.8684          173.3976       
  1045    25.6969    2547(50)          2496.6135          171.9634       
  1046    25.7169    2543(47)          2198.8184          170.5292       
  1047    25.7369    2392(44)          1968.4678          169.0951       
  1048    25.7569    2404(42)          1787.3784          167.6610       
  1049    25.7769    2467(41)          1642.1318          166.2268       
  1050    25.7969    2389(39)          1523.1285          164.7926       
  1051    25.8169    2294(38)          1423.5857          163.3585       
  1052    25.8369    2155(37)          1338.7867          161.9243       
  1053    25.8569    1896(36)          1265.4363          160.4902       
  1054    25.8769    1689(35)          1201.2650          159.0561       
  1055    25.8969    1537(34)          1144.6903          157.6219       
  1056    25.9169    1390(33)          1094.5819          156.1877       
  1057    25.9369    1305(32)          1050.0876          154.7537       
  1058    25.9569    1164(32)          1010.5586          153.3195       
  1059    25.9769    1080(31)           975.4785          151.8853       
  1060    25.9969    1104(31)           944.4109          150.4511       
  1061    26.0169    994(30)           916.9852          149.0171        
  1062    26.0369    1075(30)           892.8695          147.5829       
  1063    26.0569    997(30)           871.7816          146.1487        
  1064    26.0769    986(29)           853.4734          144.7145        
  1065    26.0969    1045(29)           837.7346          143.2805       
  1066    26.1169    1038(29)           824.3855          141.8463       
  1067    26.1369    1043(29)           818.5234          140.4121       
  1068    26.1569    968(28)           809.6256          138.9780        
  1069    26.1769    997(28)           802.8054          137.5439        
  1070    26.1969    981(28)           798.0298          136.1097        
  1071    26.2169    987(28)           797.9175          134.6755        
  1072    26.2369    1002(28)           797.3248          133.2414       
  1073    26.2569    1014(28)           798.3553          131.8073       
  1074    26.2769    969(28)           802.3022          130.3731        
  1075    26.2969    1023(28)           808.5038          128.9390       
  1076    26.3169    1030(29)           817.8141          127.5048       
  1077    26.3369    973(29)           831.6060          126.0706        
  1078    26.3569    988(29)           847.8310          124.6366        
  1079    26.3769    1085(29)           868.4826          123.2024       
  1080    26.3969    1084(30)           894.5224          121.7682       
  1081    26.4169    1132(30)           927.2300          120.3340       
  1082    26.4369    1190(31)           968.2451          118.9000       
  1083    26.4569    1120(32)          1019.7050          117.4658       
  1084    26.4769    1208(33)          1083.7219          116.0316       
  1085    26.4969    1315(34)          1161.6619          114.5974       
  1086    26.5169    1382(35)          1257.3875          113.1634       
  1087    26.5369    1406(37)          1370.0691          111.7292       
  1088    26.5569    1585(39)          1493.7317          110.2950       
  1089    26.5769    1621(40)          1616.0782          108.8608       
  1090    26.5969    1660(41)          1715.3989          107.4268       
  1091    26.6169    1674(42)          1771.8877          105.9926       
  1092    26.6369    1656(42)          1784.5356          104.5584       
  1093    26.6569    1637(42)          1762.1140          103.1243       
  1094    26.6769    1648(41)          1718.9236          101.6902       
  1095    26.6969    1548(41)          1667.1172          100.2560       
  1096    26.7169    1568(40)          1621.3826           98.8219       
  1097    26.7369    1587(40)          1595.4364           97.3877       
  1098    26.7569    1612(40)          1597.6873           95.9536       
  1099    26.7769    1678(40)          1630.3228           94.5194       
  1100    26.7969    1688(41)          1690.5332           93.0853       
  1101    26.8169    1760(42)          1767.2666           91.6511       
  1102    26.8369    1937(43)          1847.0404           90.2169       
  1103    26.8569    1896(44)          1917.4728           88.7829       
  1104    26.8769    1945(44)          1976.7755           87.3487       
  1105    26.8969    1925(45)          2031.8491           85.9145       
  1106    26.9169    1972(46)          2093.7019           84.4803       
  1107    26.9369    2017(47)          2174.1519           83.0463       
  1108    26.9569    2134(48)          2288.1658           81.6121       
  1109    26.9769    2234(50)          2452.4878           80.1779       
  1110    26.9969    2554(52)          2682.9512           78.7437       
  1111    27.0169    2936(55)          2993.5479           77.3097       
  1112    27.0369    3562(58)          3395.7952           75.8755       
  1113    27.0569    4330(62)          3894.5256           74.4413       
  1114    27.0769    5130(67)          4477.1426           73.0072       
  1115    27.0969    5599(71)          5094.6294           71.5731       
  1116    27.1169    6033(75)          5646.7129           70.1389       
  1117    27.1369    6374(77)          6004.8232           68.7047       
  1118    27.1569    6348(78)          6088.2163           67.2706       
  1119    27.1769    5877(77)          5913.3022           65.8365       
  1120    27.1969    5211(75)          5550.2529           64.4023       
  1121    27.2169    4461(71)          5054.4590           62.9682       
  1122    27.2369    3770(67)          4491.6240           61.5340       
  1123    27.2569    3303(63)          3934.1287           60.0999       
  1124    27.2769    2772(59)          3441.4734           58.6658       
  1125    27.2969    2615(55)          3037.5073           57.2316       
  1126    27.3169    2376(52)          2725.2109           55.7974       
  1127    27.3369    2164(50)          2493.4526           54.3634       
  1128    27.3569    2149(48)          2327.3606           52.9292       
  1129    27.3769    2198(47)          2212.7305           51.4950       
  1130    27.3969    2145(46)          2137.5066           50.0608       
  1131    27.4169    2145(46)          2092.1240           48.6266       
  1132    27.4369    2259(45)          2069.3257           47.1926       
  1133    27.4569    2146(45)          2063.6106           45.7584       
  1134    27.4769    2120(46)          2073.4810           46.2734       
  1135    27.4969    2185(46)          2096.1218           48.7376       
  1136    27.5169    2128(46)          2127.6938           51.2016       
  1137    27.5369    2147(47)          2167.1731           53.6658       
  1138    27.5569    2149(47)          2212.8015           56.1301       
  1139    27.5769    2173(48)          2265.8733           58.5943       
  1140    27.5969    2135(48)          2325.1824           61.0583       
  1141    27.6169    2249(49)          2389.9395           63.5225       
  1142    27.6369    2249(50)          2461.6016           65.9867       
  1143    27.6569    2369(50)          2539.1323           68.4509       
  1144    27.6769    2287(51)          2622.8374           70.9149       
  1145    27.6969    2471(52)          2713.3606           73.3791       
  1146    27.7169    2467(53)          2810.0662           75.8433       
  1147    27.7369    2621(54)          2908.8657           78.3076       
  1148    27.7569    2876(55)          3019.9685           80.7715       
  1149    27.7769    3029(56)          3141.0378           83.2358       
  1150    27.7969    3177(57)          3266.3354           85.7000       
  1151    27.8169    3425(58)          3403.5881           88.1642       
  1152    27.8369    3635(60)          3551.4814           90.6282       
  1153    27.8569    3935(61)          3712.4570           93.0924       
  1154    27.8769    4318(62)          3882.5447           95.5566       
  1155    27.8969    4829(64)          4073.9536           98.0208       
  1156    27.9169    5173(65)          4286.1353          100.4850       
  1157    27.9369    5769(67)          4521.8149          102.9490       
  1158    27.9569    6172(69)          4789.1768          105.4133       
  1159    27.9769    6636(71)          5097.4258          107.8775       
  1160    27.9969    7150(74)          5451.8428          110.3417       
  1161    28.0169    7511(77)          5857.2920          112.8057       
  1162    28.0369    7812(79)          6315.9644          115.2699       
  1163    28.0569    8285(83)          6811.8765          117.7341       
  1164    28.0769    8348(85)          7304.2148          120.1983       
  1165    28.0969    8279(88)          7727.1372          122.6623       
  1166    28.1169    8280(90)          8022.1426          125.1265       
  1167    28.1369    8076(90)          8180.4624          127.5907       
  1168    28.1569    7887(91)          8238.3867          130.0550       
  1169    28.1769    7554(91)          8236.4580          132.5190       
  1170    28.1969    7314(91)          8208.9658          134.9832       
  1171    28.2169    7164(91)          8198.4111          137.4474       
  1172    28.2369    6928(91)          8251.8955          139.9116       
  1173    28.2569    6981(92)          8406.5928          142.3756       
  1174    28.2769    7240(93)          8687.2607          144.8398       
  1175    28.2969    7374(95)          9113.5400          147.3040       
  1176    28.3169    7660(99)          9707.8750          149.7682       
  1177    28.3369    8420(102)         10500.6621          152.2322      
  1178    28.3569    9322(107)         11533.2646          154.6964      
  1179    28.3769    10383(113)         12857.7119          157.1607     
  1180    28.3969    12226(121)         14532.7119          159.6249     
  1181    28.4169    14340(129)         16610.7793          162.0891     
  1182    28.4369    17076(138)         19112.7148          164.5531     
  1183    28.4569    20280(148)         21996.5781          167.0173     
  1184    28.4769    24123(159)         25139.5762          169.4815     
  1185    28.4969    28237(168)         28351.6738          171.9457     
  1186    28.5169    31932(177)         31400.0000          174.4097     
  1187    28.5369    34982(184)         34019.9922          176.8739     
  1188    28.5569    37687(189)         35872.4961          179.3382     
  1189    28.5769    38510(191)         36561.3633          181.8024     
  1190    28.5969    37516(189)         35901.9805          184.2664     
  1191    28.6169    35398(185)         34146.4961          186.7306     
  1192    28.6369    32645(178)         31755.5684          189.1948     
  1193    28.6569    30005(171)         29072.6270          191.6590     
  1194    28.6769    26262(162)         26323.9941          194.1230     
  1195    28.6969    22705(154)         23701.6289          196.5872     
  1196    28.7169    19881(146)         21319.7070          199.0514     
  1197    28.7369    17538(139)         19187.7402          201.5157     
  1198    28.7569    15203(131)         17258.9785          203.9796     
  1199    28.7769    13653(124)         15469.9336          206.4438     
  1200    28.7969    12422(117)         13784.8818          208.9081     
  1201    28.8169    11242(111)         12211.9541          211.3723     
  1202    28.8369    10071(104)         10778.5850          213.8363     
  1203    28.8569    8977(98)          9509.0723          216.3005       
  1204    28.8769    8247(92)          8425.7910          218.7647       
  1205    28.8969    7553(87)          7542.4126          221.2289       
  1206    28.9169    6773(83)          6856.4712          223.6931       
  1207    28.9369    6652(80)          6353.3447          226.1571       
  1208    28.9569    6450(78)          6014.7607          228.6213       
  1209    28.9769    6211(76)          5824.4604          231.0856       
  1210    28.9969    6302(76)          5768.2153          233.5498       
  1211    29.0169    6202(76)          5828.6670          236.0138       
  1212    29.0369    6643(77)          5973.8491          238.4780       
  1213    29.0569    6598(78)          6142.7969          240.9422       
  1214    29.0769    6816(79)          6246.2925          243.4064       
  1215    29.0969    6714(79)          6205.7246          245.8704       
  1216    29.1169    6544(77)          6003.7285          248.3346       
  1217    29.1369    6179(75)          5677.9038          250.7988       
  1218    29.1569    5559(73)          5268.6489          253.2631       
  1219    29.1769    5104(69)          4805.5991          255.7270       
  1220    29.1969    4217(66)          4325.0464          258.1913       
  1221    29.2169    3626(62)          3870.0532          260.6555       
  1222    29.2369    3060(59)          3471.6057          263.1197       
  1223    29.2569    2723(56)          3140.3757          265.5837       
  1224    29.2769    2507(54)          2873.4246          268.0479       
  1225    29.2969    2215(52)          2661.6812          270.5121       
  1226    29.3169    2121(50)          2494.8823          272.9763       
  1227    29.3369    1929(49)          2363.7649          275.4403       
  1228    29.3569    1997(48)          2260.7144          277.9045       
  1229    29.3769    1891(47)          2180.2930          280.3688       
  1230    29.3969    1901(46)          2112.0027          282.8330       
  1231    29.4169    1929(45)          2064.1099          285.2972       
  1232    29.4369    1778(45)          2029.2134          287.7612       
  1233    29.4569    1755(45)          2003.7070          290.2254       
  1234    29.4769    1774(45)          1992.1860          292.6896       
  1235    29.4969    1732(45)          1992.2736          295.1538       
  1236    29.5169    1705(45)          2004.6205          297.6178       
  1237    29.5369    1685(45)          2030.3467          300.0820       
  1238    29.5569    1620(46)          2071.0115          302.5463       
  1239    29.5769    1625(46)          2128.5771          305.0105       
  1240    29.5969    1650(47)          2205.3450          307.4745       
  1241    29.6169    1671(48)          2304.0115          309.9387       
  1242    29.6369    1710(49)          2428.0425          312.4029       
  1243    29.6569    1816(51)          2582.7048          314.8671       
  1244    29.6769    1823(53)          2776.0625          317.3311       
  1245    29.6969    2029(55)          3019.5181          319.7953       
  1246    29.7169    2290(58)          3328.0493          322.2596       
  1247    29.7369    2574(61)          3721.6807          324.7238       
  1248    29.7569    3030(65)          4225.3984          327.1877       
  1249    29.7769    3781(70)          4870.4551          329.6520       
  1250    29.7969    4833(75)          5691.5645          332.1162       
  1251    29.8169    6085(82)          6722.5264          334.5804       
  1252    29.8369    7921(89)          7982.5269          337.0444       
  1253    29.8569    9609(97)          9447.1152          339.5086       
  1254    29.8769    11391(105)         10994.8008          341.9728     
  1255    29.8969    12729(111)         12364.4238          344.4370     
  1256    29.9169    13822(115)         13221.8691          346.9012     
  1257    29.9369    14281(116)         13371.3447          349.3652     
  1258    29.9569    13741(114)         12897.1943          351.8295     
  1259    29.9769    12961(110)         11997.9648          354.2937     
  1260    29.9969    11528(104)         10802.5986          356.7579     
  1261    30.0169    9754(97)          9407.8438          359.2219       
  1262    30.0369    8019(89)          7966.9053          361.6861       
  1263    30.0569    6686(81)          6639.7632          364.1503       
  1264    30.0769    5488(74)          5518.4414          366.6145       
  1265    30.0969    4457(68)          4621.8486          369.0785       
  1266    30.1169    3886(63)          3927.4631          371.5427       
  1267    30.1369    3461(58)          3399.0483          374.0070       
  1268    30.1569    3053(55)          3000.1721          376.4712       
  1269    30.1769    2791(52)          2699.5642          378.9352       
  1270    30.1969    2666(50)          2472.2783          381.3994       
  1271    30.2169    2558(48)          2299.5142          383.8636       
  1272    30.2369    2365(47)          2167.5847          386.3278       
  1273    30.2569    2288(45)          2066.9150          388.7918       
  1274    30.2769    2179(45)          1991.0594          391.2560       
  1275    30.2969    2104(44)          1935.9968          393.7202       
  1276    30.3169    1934(44)          1899.5421          396.1844       
  1277    30.3369    1858(43)          1881.0059          398.6484       
  1278    30.3569    1765(43)          1880.9987          401.1126       
  1279    30.3769    1765(44)          1901.3517          403.5769       
  1280    30.3969    1741(44)          1945.0481          406.0411       
  1281    30.4169    1809(45)          2016.1077          408.5051       
  1282    30.4369    1903(46)          2119.3081          410.9693       
  1283    30.4569    2120(48)          2259.3176          413.4335       
  1284    30.4769    2356(49)          2438.5625          415.8977       
  1285    30.4969    2710(52)          2652.3872          418.3619       
  1286    30.5169    3164(54)          2880.9707          420.8259       
  1287    30.5369    3428(56)          3084.1431          423.2902       
  1288    30.5569    3532(57)          3213.7000          425.7544       
  1289    30.5769    3510(57)          3247.2620          428.2186       
  1290    30.5969    3393(57)          3203.8250          430.6826       
  1291    30.6169    3155(56)          3114.4065          433.1468       
  1292    30.6369    2794(55)          2996.9023          435.6110       
  1293    30.6569    2502(54)          2866.5830          438.0752       
  1294    30.6769    2293(52)          2748.4844          440.5392       
  1295    30.6969    2186(52)          2669.8921          443.0034       
  1296    30.7169    2159(51)          2649.2266          445.4677       
  1297    30.7369    2205(52)          2696.8997          447.9319       
  1298    30.7569    2246(53)          2819.9346          450.3958       
  1299    30.7769    2515(55)          3027.4182          452.8601       
  1300    30.7969    2981(58)          3331.2693          455.3243       
  1301    30.8169    3437(61)          3746.9775          457.7885       
  1302    30.8369    4092(66)          4292.1934          460.2525       
  1303    30.8569    5012(71)          4979.9561          462.7167       
  1304    30.8769    6021(76)          5804.0303          465.1809       
  1305    30.8969    7033(82)          6710.3979          467.6451       
  1306    30.9169    7815(87)          7564.6436          470.1091       
  1307    30.9369    8331(90)          8167.0918          472.5733       
  1308    30.9569    8526(91)          8367.4502          475.0376       
  1309    30.9769    8360(90)          8181.7051          477.5018       
  1310    30.9969    7657(88)          7733.4917          479.9660       
  1311    31.0169    6797(84)          7113.6260          482.4300       
  1312    31.0369    5782(80)          6361.3174          484.8942       
  1313    31.0569    4856(75)          5551.5488          487.3584       
  1314    31.0769    4062(69)          4780.9414          489.8226       
  1315    31.0969    3410(64)          4122.9834          492.2866       
  1316    31.1169    2981(60)          3606.5122          494.7508       
  1317    31.1369    2760(57)          3227.4626          497.2151       
  1318    31.1569    2625(54)          2969.6543          499.6793       
  1319    31.1769    2564(53)          2815.2681          502.1432       
  1320    31.1969    2561(52)          2749.1299          504.6075       
  1321    31.2169    2685(53)          2759.3459          507.0717       
  1322    31.2369    2952(53)          2835.1001          509.5359       
  1323    31.2569    3204(54)          2962.4219          511.9999       
  1324    31.2769    3493(56)          3118.8853          514.4641       
  1325    31.2969    3848(57)          3279.3203          516.9283       
  1326    31.3169    3856(59)          3432.4758          519.3925       
  1327    31.3369    3926(60)          3593.6208          521.8565       
  1328    31.3569    4019(62)          3789.9116          524.3207       
  1329    31.3769    4136(64)          4040.0276          526.7850       
  1330    31.3969    4310(66)          4350.3896          529.2491       
  1331    31.4169    4710(69)          4717.5410          531.7131       
  1332    31.4369    5040(72)          5126.8096          534.1774       
  1333    31.4569    5702(74)          5549.0430          536.6416       
  1334    31.4769    6002(77)          5930.3594          539.1058       
  1335    31.4969    6193(79)          6176.3535          541.5700       
  1336    31.5169    6111(79)          6191.6572          544.0340       
  1337    31.5369    5842(77)          5965.3926          546.4982       
  1338    31.5569    5400(75)          5574.0464          548.9625       
  1339    31.5769    4917(71)          5091.3813          551.4267       
  1340    31.5969    4253(67)          4548.6143          553.8906       
  1341    31.6169    3711(63)          3976.1709          556.3549       
  1342    31.6369    3280(59)          3425.2268          558.8191       
  1343    31.6569    2614(54)          2941.1455          561.2833       
  1344    31.6769    2395(50)          2543.2053          563.7473       
  1345    31.6969    2088(47)          2228.7083          566.2115       
  1346    31.7169    1858(45)          1985.2864          568.6757       
  1347    31.7369    1890(42)          1798.4944          571.1400       
  1348    31.7569    1750(41)          1654.7876          573.6039       
  1349    31.7769    1666(39)          1543.4080          576.0682       
  1350    31.7969    1725(38)          1455.9446          578.5324       
  1351    31.8169    1682(37)          1386.1860          580.9966       
  1352    31.8369    1678(36)          1329.8374          583.4603       
  1353    31.8569    1549(36)          1282.9183          585.9250       
  1354    31.8769    1548(35)          1243.5889          588.3888       
  1355    31.8969    1528(35)          1210.4276          590.8535       
  1356    31.9169    1422(34)          1181.9879          593.3172       
  1357    31.9369    1388(34)          1157.8665          595.7814       
  1358    31.9569    1292(34)          1137.1339          598.2457       
  1359    31.9769    1258(33)          1118.4956          600.7099       
  1360    31.9969    1194(33)          1104.1848          603.1741       
  1361    32.0169    1212(33)          1092.3513          605.6378       
  1362    32.0369    1120(33)          1082.6056          608.1025       
  1363    32.0569    1161(33)          1076.0261          610.5663       
  1364    32.0769    987(33)          1072.0769          613.0309        
  1365    32.0969    1041(33)          1070.9504          615.4947       
  1366    32.1169    1089(33)          1072.6404          617.9589       
  1367    32.1369    1076(33)          1077.5161          620.4232       
  1368    32.1569    1105(33)          1085.9858          622.8874       
  1369    32.1769    1116(33)          1098.6383          625.3516       
  1370    32.1969    1113(33)          1116.3132          627.8154       
  1371    32.2169    1153(34)          1140.0833          630.1490       
  1372    32.2369    1225(34)          1171.1812          631.9579       
  1373    32.2569    1155(35)          1212.3357          633.7673       
  1374    32.2769    1308(36)          1266.4481          635.5766       
  1375    32.2969    1301(37)          1336.5789          637.3859       
  1376    32.3169    1478(38)          1425.0559          639.1952       
  1377    32.3369    1643(39)          1537.8497          641.0042       
  1378    32.3569    1838(41)          1669.6884          642.8138       
  1379    32.3769    2060(43)          1820.9449          644.6228       
  1380    32.3969    2345(44)          1966.9313          646.4325       
  1381    32.4169    2445(46)          2070.6289          648.2415       
  1382    32.4369    2568(46)          2109.3013          650.0508       
  1383    32.4569    2652(46)          2088.4636          651.8600       
  1384    32.4769    2587(45)          2024.8169          653.6694       
  1385    32.4969    2369(44)          1930.9070          655.4787       
  1386    32.5169    2262(43)          1821.0769          657.2877       
  1387    32.5369    2009(41)          1697.7305          659.0974       
  1388    32.5569    1801(40)          1574.2859          660.9063       
  1389    32.5769    1520(38)          1468.6375          662.7159       
  1390    32.5969    1457(37)          1386.0139          664.5249       
  1391    32.6169    1442(36)          1327.0791          666.3342       
  1392    32.6369    1343(36)          1291.3071          668.1436       
  1393    32.6569    1381(36)          1275.5732          669.9529       
  1394    32.6769    1351(36)          1277.6152          671.7622       
  1395    32.6969    1430(36)          1298.4060          673.5712       
  1396    32.7169    1395(37)          1336.7263          675.3808       
  1397    32.7369    1379(37)          1393.8951          677.1898       
  1398    32.7569    1561(38)          1470.5747          678.9991       
  1399    32.7769    1557(40)          1565.9268          680.8084       
  1400    32.7969    1636(41)          1670.8975          682.6177       
  1401    32.8169    1699(42)          1769.6016          684.4270       
  1402    32.8369    1842(43)          1840.0293          686.2360       
  1403    32.8569    1819(43)          1870.2229          688.0457       
  1404    32.8769    1763(43)          1869.0326          689.8546       
  1405    32.8969    1738(43)          1852.8999          691.6643       
  1406    32.9169    1717(43)          1831.1570          693.4733       
  1407    32.9369    1791(43)          1810.2335          695.2826       
  1408    32.9569    1743(42)          1798.3732          697.0919       
  1409    32.9769    1769(43)          1807.4028          698.9012       
  1410    32.9969    1877(43)          1846.2520          700.7105       
  1411    33.0169    1982(44)          1911.4182          702.5195       
  1412    33.0369    1981(45)          1985.3184          704.3292       
  1413    33.0569    2103(45)          2039.3052          706.1381       
  1414    33.0769    2041(45)          2050.2493          707.9478       
  1415    33.0969    2087(45)          2018.5673          709.7567       
  1416    33.1169    2079(44)          1961.5150          711.5660       
  1417    33.1369    1908(43)          1891.2323          713.3754       
  1418    33.1569    1812(43)          1810.2701          715.1847       
  1419    33.1769    1716(42)          1722.5464          716.9940       
  1420    33.1969    1594(41)          1640.3296          718.8030       
  1421    33.2169    1434(40)          1575.6479          720.6126       
  1422    33.2369    1366(39)          1535.1780          722.4216       
  1423    33.2569    1345(39)          1521.0227          724.2309       
  1424    33.2769    1374(39)          1532.8718          726.0402       
  1425    33.2969    1358(40)          1570.6140          727.8495       
  1426    33.3169    1371(40)          1634.1912          729.6589       
  1427    33.3369    1488(42)          1723.1465          731.4678       
  1428    33.3569    1591(43)          1835.1777          733.2775       
  1429    33.3769    1687(44)          1964.1182          735.0864       
  1430    33.3969    1746(46)          2100.7861          736.8961       
  1431    33.4169    1905(47)          2238.9148          738.7051       
  1432    33.4369    2185(49)          2384.7544          740.5144       
  1433    33.4569    2306(51)          2556.4626          742.3237       
  1434    33.4769    2528(53)          2772.9043          744.1330       
  1435    33.4969    3006(55)          3045.5371          745.9423       
  1436    33.5169    3361(58)          3376.7480          747.7513       
  1437    33.5369    3820(61)          3751.3560          749.5610       
  1438    33.5569    4123(64)          4115.7061          751.3699       
  1439    33.5769    4482(66)          4376.3965          753.1796       
  1440    33.5969    4563(67)          4453.1353          754.9886       
  1441    33.6169    4438(66)          4349.5210          756.7979       
  1442    33.6369    4209(64)          4133.8545          758.6072       
  1443    33.6569    3769(62)          3856.1477          760.4165       
  1444    33.6769    3285(59)          3523.8469          762.2258       
  1445    33.6969    2981(56)          3147.2476          764.0348       
  1446    33.7169    2606(53)          2759.6348          765.8445       
  1447    33.7369    2201(49)          2414.5234          767.6534       
  1448    33.7569    2093(46)          2127.6829          769.4627       
  1449    33.7769    1850(44)          1901.8054          771.2720       
  1450    33.7969    1776(42)          1726.6699          773.0814       
  1451    33.8169    1669(40)          1597.1248          774.8907       
  1452    33.8369    1638(39)          1501.0557          776.6996       
  1453    33.8569    1669(38)          1429.9866          778.5093       
  1454    33.8769    1586(37)          1377.9734          780.3182       
  1455    33.8969    1563(37)          1340.4574          782.1279       
  1456    33.9169    1510(36)          1314.3538          783.9369       
  1457    33.9369    1498(36)          1297.6656          785.7462       
  1458    33.9569    1606(36)          1289.3367          787.5555       
  1459    33.9769    1598(36)          1289.0741          789.3649       
  1460    33.9969    1444(36)          1297.2578          791.1741       
  1461    34.0169    1486(36)          1314.8804          792.9832       
  1462    34.0369    1438(37)          1343.5052          794.7928       
  1463    34.0569    1519(37)          1385.1013          796.6017       
  1464    34.0769    1499(38)          1441.8447          798.4114       
  1465    34.0969    1534(39)          1515.2273          800.2204       
  1466    34.1169    1638(40)          1604.3710          802.0297       
  1467    34.1369    1723(41)          1702.4515          803.8390       
  1468    34.1569    1828(42)          1793.4890          805.6483       
  1469    34.1769    1823(43)          1856.2587          807.4576       
  1470    34.1969    1868(43)          1879.6692          809.2666       
  1471    34.2169    1883(43)          1872.9110          811.0763       
  1472    34.2369    1823(43)          1853.1139          812.8853       
  1473    34.2569    1727(43)          1828.7109          814.6946       
  1474    34.2769    1722(42)          1800.4194          816.5038       
  1475    34.2969    1724(42)          1771.4143          818.3132       
  1476    34.3169    1665(42)          1747.6643          820.1225       
  1477    34.3369    1634(42)          1729.3499          821.9315       
  1478    34.3569    1613(41)          1713.0206          823.7411       
  1479    34.3769    1618(41)          1695.3354          825.5501       
  1480    34.3969    1549(41)          1680.6318          827.3597       
  1481    34.4169    1500(41)          1674.4006          829.1687       
  1482    34.4369    1534(41)          1679.6321          830.9780       
  1483    34.4569    1618(41)          1697.1648          832.7874       
  1484    34.4769    1635(42)          1731.9105          834.5967       
  1485    34.4969    1684(42)          1792.2754          836.4060       
  1486    34.5169    1782(43)          1887.0839          838.2150       
  1487    34.5369    1851(45)          2024.2239          840.0246       
  1488    34.5569    2035(47)          2209.9272          841.8336       
  1489    34.5769    2265(49)          2446.9021          843.6432       
  1490    34.5969    2851(52)          2726.9631          845.4522       
  1491    34.6169    3017(55)          3019.7693          847.2615       
  1492    34.6369    3299(57)          3265.3450          849.0708       
  1493    34.6569    3528(58)          3397.9287          850.8801       
  1494    34.6769    3553(58)          3398.9055          852.6895       
  1495    34.6969    3417(58)          3310.0840          854.4984       
  1496    34.7169    3320(56)          3176.9263          856.3081       
  1497    34.7369    2994(55)          3020.3276          858.1171       
  1498    34.7569    2684(53)          2836.9639          859.9264       
  1499    34.7769    2573(51)          2645.1365          861.7357       
  1500    34.7969    2321(50)          2476.1804          863.5450       
  1501    34.8169    2275(49)          2356.9709          865.3543       
  1502    34.8369    2259(48)          2290.7288          867.1633       
  1503    34.8569    2260(48)          2265.1101          868.9729       
  1504    34.8769    2300(48)          2257.7659          870.7819       
  1505    34.8969    2309(47)          2247.4946          872.5916       
  1506    34.9169    2383(47)          2232.3958          874.4005       
  1507    34.9369    2299(47)          2223.5806          876.2098       
  1508    34.9569    2381(47)          2227.9485          878.0192       
  1509    34.9769    2357(47)          2240.0977          879.8285       
  1510    34.9969    2257(47)          2246.7739          881.6378       
  1511    35.0169    2138(47)          2236.8369          883.4468       
  1512    35.0369    2166(47)          2206.7827          885.2564       
  1513    35.0569    2121(47)          2164.5222          887.0654       
  1514    35.0769    2131(46)          2124.2598          888.8751       
  1515    35.0969    2136(46)          2087.7920          890.6840       
  1516    35.1169    2234(45)          2052.8596          892.4933       
  1517    35.1369    2183(45)          2015.2476          894.3026       
  1518    35.1569    2099(45)          1982.2480          896.1119       
  1519    35.1769    2093(44)          1960.3000          897.9213       
  1520    35.1969    2180(44)          1946.3889          899.7302       
  1521    35.2169    2083(44)          1936.1956          901.5399       
  1522    35.2369    2023(44)          1928.3856          903.3489       
  1523    35.2569    1990(44)          1929.4500          905.1582       
  1524    35.2769    1955(44)          1949.8676          906.9675       
  1525    35.2969    1984(45)          1989.5103          908.7769       
  1526    35.3169    1983(45)          2044.0745          910.5861       
  1527    35.3369    1987(46)          2107.4390          912.3951       
  1528    35.3569    2086(47)          2179.1084          914.2047       
  1529    35.3769    2075(48)          2262.8579          916.0137       
  1530    35.3969    2268(49)          2366.4839          917.8234       
  1531    35.4169    2431(50)          2487.5205          919.6323       
  1532    35.4369    2562(51)          2605.4648          921.4417       
  1533    35.4569    2716(52)          2691.5996          923.2510       
  1534    35.4769    2833(52)          2732.9424          925.0603       
  1535    35.4969    2740(52)          2739.6309          926.8696       
  1536    35.5169    2783(52)          2723.8369          928.6786       
  1537    35.5369    2781(52)          2685.9033          930.4883       
  1538    35.5569    2628(51)          2624.8911          932.2972       
  1539    35.5769    2641(50)          2546.7063          934.1069       
  1540    35.5969    2480(50)          2455.7463          935.9158       
  1541    35.6169    2270(48)          2350.0710          937.7252       
  1542    35.6369    2234(47)          2233.4658          939.5344       
  1543    35.6569    2016(46)          2119.7871          941.3438       
  1544    35.6769    1997(45)          2021.5391          943.1531       
  1545    35.6969    1865(44)          1940.1587          944.9620       
  1546    35.7169    1847(43)          1874.1216          946.7717       
  1547    35.7369    1636(43)          1825.8295          948.5807       
  1548    35.7569    1556(42)          1798.0552          950.3900       
  1549    35.7769    1715(42)          1796.5887          952.1993       
  1550    35.7969    1616(43)          1823.5269          954.0087       
  1551    35.8169    1712(43)          1880.1514          955.8180       
  1552    35.8369    1852(44)          1966.0745          957.6270       
  1553    35.8569    1969(46)          2076.1128          959.4366       
  1554    35.8769    2026(47)          2201.3699          961.2455       
  1555    35.8969    2231(48)          2328.6084          963.0552       
  1556    35.9169    2345(49)          2443.2600          964.8641       
  1557    35.9369    2480(50)          2530.1750          966.6735       
  1558    35.9569    2552(51)          2578.7773          968.4828       
  1559    35.9769    2439(51)          2593.5938          970.2921       
  1560    35.9969    2354(51)          2591.9297          972.1014       
  1561    36.0169    2488(51)          2592.3042          973.9104       
  1562    36.0369    2379(51)          2606.8838          975.7201       
  1563    36.0569    2405(51)          2645.9985          977.5291       
  1564    36.0769    2461(52)          2723.4946          979.3387       
  1565    36.0969    2542(53)          2852.4807          981.1476       
  1566    36.1169    2890(55)          3037.9878          982.9570       
  1567    36.1369    3143(57)          3271.1128          984.7663       
  1568    36.1569    3631(59)          3521.8208          986.5756       
  1569    36.1769    3914(61)          3735.6182          988.3849       
  1570    36.1969    4060(62)          3855.0352          990.1938       
  1571    36.2169    4158(62)          3871.5576          992.0035       
  1572    36.2369    4046(62)          3834.0176          993.8125       
  1573    36.2569    3996(62)          3795.1057          995.6218       
  1574    36.2769    4110(61)          3769.6882          997.4312       
  1575    36.2969    4032(61)          3752.1279          999.2405       
  1576    36.3169    4047(61)          3743.6851         1001.0498       
  1577    36.3369    4006(61)          3741.8809         1002.8588       
  1578    36.3569    3798(61)          3715.1201         1004.6684       
  1579    36.3769    3783(60)          3621.8616         1006.4774       
  1580    36.3969    3632(59)          3459.3262         1008.2870       
  1581    36.4169    3396(57)          3265.7542         1010.0959       
  1582    36.4369    3264(55)          3071.2803         1011.9053       
  1583    36.4569    2938(54)          2874.8193         1013.7146       
  1584    36.4769    2725(52)          2662.3589         1015.5239       
  1585    36.4969    2501(49)          2444.0181         1017.3333       
  1586    36.5169    2265(47)          2241.7056         1019.1422       
  1587    36.5369    2118(46)          2073.4795         1020.9519       
  1588    36.5569    1974(44)          1945.4014         1022.7609       
  1589    36.5769    1814(43)          1855.1086         1024.5706       
  1590    36.5969    1720(42)          1799.2720         1026.3795       
  1591    36.6169    1714(42)          1773.6072         1028.1887       
  1592    36.6369    1707(42)          1778.9391         1029.9980       
  1593    36.6569    1706(43)          1807.2291         1031.8074       
  1594    36.6769    1690(43)          1858.8551         1033.6167       
  1595    36.6969    1729(44)          1926.9518         1035.4257       
  1596    36.7169    1776(45)          1996.0400         1037.2354       
  1597    36.7369    1659(45)          2043.7822         1039.0443       
  1598    36.7569    1776(45)          2048.3335         1040.8536       
  1599    36.7769    1614(45)          2014.1803         1042.6630       
  1600    36.7969    1684(44)          1961.0349         1044.4723       
  1601    36.8169    1617(44)          1901.2823         1046.2816       
  1602    36.8369    1595(43)          1834.1687         1048.0909       
  1603    36.8569    1478(42)          1756.4812         1049.9001       
  1604    36.8769    1407(41)          1674.0059         1051.7092       
  1605    36.8969    1382(40)          1596.6801         1053.5186       
  1606    36.9169    1394(39)          1535.1794         1055.3279       
  1607    36.9369    1351(39)          1484.0544         1057.1371       
  1608    36.9569    1383(38)          1445.9028         1058.9464       
  1609    36.9769    1351(38)          1418.7251         1060.7557       
  1610    36.9969    1325(37)          1400.4824         1062.5651       
  1611    37.0169    1326(37)          1391.4253         1064.3744       
  1612    37.0369    1312(37)          1386.7848         1066.1833       
  1613    37.0569    1325(37)          1387.7380         1067.9927       
  1614    37.0769    1370(37)          1394.3862         1069.8020       
  1615    37.0969    1399(38)          1406.5571         1071.6113       
  1616    37.1169    1346(38)          1425.1361         1073.4207       
  1617    37.1369    1413(38)          1451.8741         1075.2300       
  1618    37.1569    1422(39)          1488.3958         1077.0393       
  1619    37.1769    1441(39)          1537.0669         1078.8485       
  1620    37.1969    1538(40)          1599.9294         1080.6578       
  1621    37.2169    1731(41)          1679.6498         1082.4668       
  1622    37.2369    1831(42)          1777.3286         1084.2761       
  1623    37.2569    1786(43)          1889.4530         1086.0854       
  1624    37.2769    2017(45)          2000.5925         1087.8948       
  1625    37.2969    2264(46)          2087.1104         1089.7041       
  1626    37.3169    2264(46)          2121.7856         1091.5134       
  1627    37.3369    2305(46)          2103.6406         1093.3228       
  1628    37.3569    2184(45)          2053.3594         1095.1321       
  1629    37.3769    2161(45)          1993.2865         1096.9410       
  1630    37.3969    2143(44)          1925.0603         1098.7502       
  1631    37.4169    2022(43)          1843.1086         1100.5596       
  1632    37.4369    1844(42)          1749.8015         1101.4921       
  1633    37.4569    1701(41)          1657.1599         1102.2052       
  1634    37.4769    1664(40)          1579.5420         1102.9182       
  1635    37.4969    1587(39)          1514.9440         1103.6313       
  1636    37.5169    1517(38)          1464.2688         1104.3445       
  1637    37.5369    1436(38)          1426.0497         1105.0574       
  1638    37.5569    1471(37)          1397.5776         1105.7705       
  1639    37.5769    1456(37)          1380.4854         1106.4836       
  1640    37.5969    1488(37)          1364.9211         1107.1968       
  1641    37.6169    1403(37)          1353.8822         1107.9098       
  1642    37.6369    1422(37)          1345.3568         1108.6229       
  1643    37.6569    1445(37)          1339.0808         1109.3361       
  1644    37.6769    1444(37)          1334.5404         1110.0492       
  1645    37.6969    1452(37)          1332.5237         1110.7622       
  1646    37.7169    1421(36)          1330.5272         1111.4752       
  1647    37.7369    1433(36)          1329.5812         1112.1884       
  1648    37.7569    1453(36)          1329.4463         1112.9014       
  1649    37.7769    1396(36)          1330.1147         1113.6145       
  1650    37.7969    1393(36)          1331.5398         1114.3276       
  1651    37.8169    1343(37)          1333.6937         1115.0408       
  1652    37.8369    1353(37)          1336.6013         1115.7538       
  1653    37.8569    1324(37)          1339.8827         1116.4669       
  1654    37.8769    1354(37)          1344.2118         1117.1799       
  1655    37.8969    1340(37)          1349.3070         1117.8929       
  1656    37.9169    1382(37)          1355.2131         1118.6061       
  1657    37.9369    1307(37)          1361.8390         1119.3192       
  1658    37.9569    1413(37)          1369.5798         1120.0323       
  1659    37.9769    1452(37)          1378.3892         1120.7454       
  1660    37.9969    1396(37)          1388.4099         1121.4585       
  1661    38.0169    1399(37)          1399.6832         1122.1716       
  1662    38.0369    1371(38)          1412.6997         1122.8845       
  1663    38.0569    1387(38)          1427.6105         1123.5977       
  1664    38.0769    1464(38)          1444.7629         1124.3108       
  1665    38.0969    1375(38)          1464.5962         1125.0239       
  1666    38.1169    1396(39)          1487.6000         1125.7369       
  1667    38.1369    1451(39)          1514.6252         1126.4501       
  1668    38.1569    1489(39)          1546.5564         1127.1632       
  1669    38.1769    1473(40)          1584.6815         1127.8763       
  1670    38.1969    1437(40)          1630.7656         1128.5894       
  1671    38.2169    1599(41)          1687.9961         1129.3024       
  1672    38.2369    1600(42)          1758.7112         1130.0155       
  1673    38.2569    1707(43)          1846.8608         1130.7285       
  1674    38.2769    1800(44)          1957.2480         1131.4417       
  1675    38.2969    1992(46)          2095.8540         1132.1548       
  1676    38.3169    2267(48)          2267.1257         1132.8679       
  1677    38.3369    2644(50)          2473.7568         1133.5809       
  1678    38.3569    2850(52)          2707.0435         1134.2941       
  1679    38.3769    2938(54)          2939.8630         1135.0071       
  1680    38.3969    3142(56)          3130.3491         1135.7201       
  1681    38.4169    3313(57)          3254.2842         1136.4332       
  1682    38.4369    3374(58)          3332.5425         1137.1464       
  1683    38.4569    3467(58)          3414.3740         1137.8595       
  1684    38.4769    3583(59)          3533.9790         1138.5725       
  1685    38.4969    3867(61)          3698.3296         1139.2856       
  1686    38.5169    4116(63)          3907.8289         1139.9988       
  1687    38.5369    4385(65)          4171.7402         1140.7117       
  1688    38.5569    5019(67)          4489.8325         1141.4248       
  1689    38.5769    5440(69)          4817.5459         1142.1379       
  1690    38.5969    5732(71)          5072.9458         1142.8511       
  1691    38.6169    5758(72)          5192.1689         1143.5641       
  1692    38.6369    5864(72)          5167.6230         1144.2772       
  1693    38.6569    5539(71)          5026.9502         1144.9904       
  1694    38.6769    5308(69)          4802.4409         1145.7035       
  1695    38.6969    4845(67)          4519.4189         1146.4165       
  1696    38.7169    4448(65)          4197.5005         1147.1295       
  1697    38.7369    4079(62)          3847.5503         1147.8427       
  1698    38.7569    3657(59)          3491.5278         1148.5557       
  1699    38.7769    3265(56)          3153.7139         1149.2688       
  1700    38.7969    2937(53)          2858.5132         1149.9819       
  1701    38.8169    2649(51)          2619.7720         1150.6951       
  1702    38.8369    2611(49)          2439.3062         1151.4081       
  1703    38.8569    2467(48)          2306.1230         1152.1212       
  1704    38.8769    2302(47)          2212.8889         1152.8342       
  1705    38.8969    2366(46)          2152.6040         1153.5472       
  1706    38.9169    2294(46)          2118.0464         1154.2604       
  1707    38.9369    2285(46)          2105.8528         1154.9735       
  1708    38.9569    2134(46)          2114.4705         1155.6866       
  1709    38.9769    2096(46)          2143.5720         1156.3997       
  1710    38.9969    2178(47)          2194.6816         1157.1128       
  1711    39.0169    2204(48)          2270.2195         1157.8259       
  1712    39.0369    2188(49)          2375.4707         1158.5388       
  1713    39.0569    2211(50)          2516.8096         1159.2520       
  1714    39.0769    2297(52)          2702.5010         1159.9651       
  1715    39.0969    2578(54)          2940.8711         1160.6782       
  1716    39.1169    2982(57)          3238.5410         1161.3912       
  1717    39.1369    3321(60)          3595.1592         1162.1044       
  1718    39.1569    3826(63)          4001.4282         1162.8175       
  1719    39.1769    4268(67)          4438.1152         1163.5306       
  1720    39.1969    4672(70)          4872.1221         1164.2437       
  1721    39.2169    5172(72)          5250.5581         1164.9567       
  1722    39.2369    5213(74)          5494.7290         1165.6698       
  1723    39.2569    5382(74)          5535.3022         1166.3828       
  1724    39.2769    5319(73)          5383.3154         1167.0959       
  1725    39.2969    5264(72)          5126.1543         1167.8091       
  1726    39.3169    4932(70)          4841.3965         1168.5222       
  1727    39.3369    4526(67)          4545.4092         1169.2352       
  1728    39.3569    4203(65)          4220.0684         1169.9484       
  1729    39.3769    3830(62)          3871.0168         1170.6614       
  1730    39.3969    3665(59)          3538.9482         1171.3744       
  1731    39.4169    3255(57)          3263.6035         1172.0875       
  1732    39.4369    3082(55)          3059.9800         1172.8007       
  1733    39.4569    3031(54)          2921.1631         1173.5138       
  1734    39.4769    2990(53)          2829.8018         1174.2268       
  1735    39.4969    2843(53)          2770.1270         1174.9399       
  1736    39.5169    2937(52)          2736.8672         1175.6531       
  1737    39.5369    2970(52)          2733.6694         1176.3660       
  1738    39.5569    3071(53)          2756.9846         1177.0791       
  1739    39.5769    3038(53)          2800.1572         1177.7922       
  1740    39.5969    3133(53)          2853.4414         1178.5054       
  1741    39.6169    3218(54)          2909.5967         1179.2184       
  1742    39.6369    3176(54)          2966.9246         1179.9315       
  1743    39.6569    3264(55)          3014.6028         1180.6447       
  1744    39.6769    3202(55)          3045.3000         1181.3577       
  1745    39.6969    3260(55)          3066.3843         1182.0708       
  1746    39.7169    3108(56)          3097.6289         1182.7838       
  1747    39.7369    3199(56)          3153.3052         1183.4969       
  1748    39.7569    3074(57)          3239.6990         1184.2100       
  1749    39.7769    3193(58)          3360.0955         1184.9231       
  1750    39.7969    3094(59)          3524.6609         1185.6362       
  1751    39.8169    3381(61)          3752.7183         1186.3494       
  1752    39.8369    3634(64)          4060.4946         1187.0624       
  1753    39.8569    4188(67)          4463.5293         1187.7755       
  1754    39.8769    4790(71)          4973.2588         1188.4885       
  1755    39.8969    5490(75)          5582.7822         1189.2015       
  1756    39.9169    6087(79)          6245.3052         1189.9147       
  1757    39.9369    6463(83)          6870.5464         1190.6278       
  1758    39.9569    7070(86)          7383.5962         1191.3408       
  1759    39.9769    7649(88)          7791.7529         1192.0540       
  1760    39.9969    8066(90)          8171.5122         1192.7671       
  1761    40.0169    8390(93)          8604.7051         1193.4802       
  1762    40.0369    9096(96)          9142.3076         1194.1931       
  1763    40.0569    9962(99)          9781.8359         1194.9062       
  1764    40.0769    10497(102)         10451.0537         1195.6194     
  1765    40.0969    11515(105)         10979.7891         1196.3325     
  1766    40.1169    11472(106)         11146.6309         1197.0455     
  1767    40.1369    10854(104)         10882.5127         1197.7587     
  1768    40.1569    10550(102)         10371.4326         1198.4718     
  1769    40.1769    9909(99)          9859.3330         1199.1848       
  1770    40.1969    9449(97)          9443.5410         1199.8979       
  1771    40.2169    8675(95)          9063.7871         1200.6110       
  1772    40.2369    8157(93)          8666.3271         1201.3241       
  1773    40.2569    7822(91)          8315.5859         1202.0371       
  1774    40.2769    7806(90)          8144.9199         1202.7502       
  1775    40.2969    7997(91)          8255.0547         1203.4634       
  1776    40.3169    8506(93)          8679.8623         1204.1765       
  1777    40.3369    9313(97)          9373.7139         1204.8895       
  1778    40.3569    10166(101)         10183.8906         1205.6027     
  1779    40.3769    10775(104)         10827.7676         1206.3157     
  1780    40.3969    10909(105)         11026.0342         1207.0287     
  1781    40.4169    10960(104)         10749.5635         1207.7418     
  1782    40.4369    11000(101)         10234.3564         1208.4550     
  1783    40.4569    10246(99)          9708.9795         1209.1680      
  1784    40.4769    9481(96)          9208.1484         1209.8811       
  1785    40.4969    8960(93)          8630.7676         1210.5942       
  1786    40.5169    8104(89)          7919.5156         1211.3074       
  1787    40.5369    7365(85)          7140.2578         1212.0203       
  1788    40.5569    6577(80)          6400.6597         1212.7334       
  1789    40.5769    5827(76)          5767.7871         1213.4465       
  1790    40.5969    5236(73)          5276.6172         1214.1597       
  1791    40.6169    4831(70)          4928.8486         1214.8727       
  1792    40.6369    4619(69)          4705.6597         1215.5858       
  1793    40.6569    4250(68)          4582.5513         1216.2990       
  1794    40.6769    4161(67)          4548.1055         1217.0120       
  1795    40.6969    4249(68)          4603.2188         1217.7251       
  1796    40.7169    4397(69)          4758.7397         1218.4381       
  1797    40.7369    4698(71)          5023.0210         1219.1511       
  1798    40.7569    5119(73)          5396.5767         1219.8643       
  1799    40.7769    5270(77)          5866.5938         1220.5774       
  1800    40.7969    5655(80)          6410.2544         1221.2905       
  1801    40.8169    6244(84)          7027.0557         1222.0035       
  1802    40.8369    6904(88)          7770.8394         1222.7167       
  1803    40.8569    8044(93)          8723.7402         1223.4298       
  1804    40.8769    9528(100)          9929.1621         1224.1428      
  1805    40.8969    11075(106)         11330.2148         1224.8558     
  1806    40.9169    12852(113)         12727.2803         1225.5690     
  1807    40.9369    14104(118)         13817.1826         1226.2821     
  1808    40.9569    15045(120)         14396.5264         1226.9951     
  1809    40.9769    15448(121)         14553.8057         1227.7083     
  1810    40.9969    15662(121)         14550.3965         1228.4214     
  1811    41.0169    15735(120)         14504.5986         1229.1345     
  1812    41.0369    15345(119)         14250.0107         1229.8474     
  1813    41.0569    14274(116)         13541.9219         1230.5605     
  1814    41.0769    12967(111)         12392.4072         1231.2737     
  1815    41.0969    11630(105)         11074.6426         1231.9868     
  1816    41.1169    10332(99)          9841.6006         1232.6998      
  1817    41.1369    9327(94)          8760.7568         1233.4130       
  1818    41.1569    8344(88)          7771.0688         1234.1261       
  1819    41.1769    7193(83)          6827.9111         1234.8391       
  1820    41.1969    6366(77)          5960.6553         1235.5522       
  1821    41.2169    5803(72)          5217.9727         1236.2653       
  1822    41.2369    5313(68)          4618.8008         1236.9783       
  1823    41.2569    4849(64)          4152.6567         1237.6914       
  1824    41.2769    4459(62)          3794.9280         1238.4045       
  1825    41.2969    4283(59)          3519.6328         1239.1177       
  1826    41.3169    4093(58)          3306.4819         1239.8307       
  1827    41.3369    3803(56)          3142.7710         1240.5438       
  1828    41.3569    3454(55)          3018.7544         1241.2570       
  1829    41.3769    3325(54)          2928.6516         1241.9700       
  1830    41.3969    3036(54)          2867.9492         1242.6830       
  1831    41.4169    2931(53)          2834.0371         1243.3961       
  1832    41.4369    2784(53)          2826.1514         1244.1093       
  1833    41.4569    2666(53)          2845.7305         1244.8223       
  1834    41.4769    2670(54)          2895.5586         1245.5354       
  1835    41.4969    2610(55)          2981.6208         1246.2485       
  1836    41.5169    2682(56)          3112.3362         1246.9617       
  1837    41.5369    2999(57)          3298.8176         1247.6746       
  1838    41.5569    3089(60)          3554.3801         1248.3877       
  1839    41.5769    3576(62)          3891.8872         1249.1008       
  1840    41.5969    4082(66)          4317.0303         1249.8138       
  1841    41.6169    4635(69)          4814.0269         1250.5270       
  1842    41.6369    5148(73)          5325.6021         1251.2401       
  1843    41.6569    5619(76)          5756.6265         1251.9532       
  1844    41.6769    5831(78)          6015.9219         1252.6663       
  1845    41.6969    5943(78)          6066.8506         1253.3794       
  1846    41.7169    5794(77)          5945.2803         1254.0924       
  1847    41.7369    5579(76)          5733.0264         1254.8054       
  1848    41.7569    5351(74)          5492.1099         1255.5186       
  1849    41.7769    5054(72)          5233.4668         1256.2317       
  1850    41.7969    4576(70)          4944.7212         1256.9448       
  1851    41.8169    4344(68)          4628.5825         1257.6578       
  1852    41.8369    4025(66)          4318.1069         1258.3710       
  1853    41.8569    3662(64)          4060.3447         1259.0841       
  1854    41.8769    3444(62)          3886.7000         1259.7971       
  1855    41.8969    3457(62)          3810.5537         1260.5101       
  1856    41.9169    3392(62)          3833.4297         1261.2233       
  1857    41.9369    3530(63)          3954.4150         1261.9364       
  1858    41.9569    3799(65)          4168.9692         1262.6494       
  1859    41.9769    4324(67)          4476.7207         1263.3625       
  1860    41.9969    4771(70)          4876.4053         1264.0757       
  1861    42.0169    5474(73)          5373.9209         1264.7888       
  1862    42.0369    6031(77)          5972.0693         1265.5017       
  1863    42.0569    6939(82)          6667.1001         1266.2148       
  1864    42.0769    7794(86)          7463.0166         1266.9280       
  1865    42.0969    8597(91)          8359.9316         1267.6410       
  1866    42.1169    8912(96)          9278.5127         1268.3541       
  1867    42.1369    9119(100)          9996.0244         1269.0673      
  1868    42.1569    9167(101)         10269.5059         1269.7804      
  1869    42.1769    9159(100)         10076.0820         1270.4934      
  1870    42.1969    9085(98)          9664.6973         1271.2065       
  1871    42.2169    8667(96)          9296.2041         1271.9196       
  1872    42.2369    8049(95)          9041.9121         1272.6326       
  1873    42.2569    7789(94)          8808.9258         1273.3457       
  1874    42.2769    7666(92)          8494.5088         1274.0588       
  1875    42.2969    7614(90)          8085.6011         1274.7720       
  1876    42.3169    7479(87)          7604.3804         1275.4850       
  1877    42.3369    7250(84)          7065.0581         1276.1981       
  1878    42.3569    6867(81)          6509.5884         1276.9113       
  1879    42.3769    6633(77)          6002.2329         1277.6241       
  1880    42.3969    6350(75)          5578.7422         1278.3373       
  1881    42.4169    6007(72)          5218.2534         1279.0504       
  1882    42.4369    5691(70)          4876.6074         1279.7635       
  1883    42.4569    5486(67)          4535.4160         1280.4766       
  1884    42.4769    5076(65)          4214.4111         1281.1897       
  1885    42.4969    4672(63)          3943.1470         1281.9028       
  1886    42.5169    4371(61)          3735.8159         1282.6160       
  1887    42.5369    4377(60)          3584.6143         1283.3289       
  1888    42.5569    3909(59)          3470.9355         1284.0420       
  1889    42.5769    3993(58)          3380.6614         1284.7551       
  1890    42.5969    3747(58)          3313.8931         1285.4681       
  1891    42.6169    3730(57)          3273.2666         1286.1813       
  1892    42.6369    3548(57)          3247.3833         1286.8944       
  1893    42.6569    3430(57)          3214.3389         1287.6075       
  1894    42.6769    3419(56)          3163.7119         1288.3206       
  1895    42.6969    3372(56)          3108.9771         1289.0336       
  1896    42.7169    3230(55)          3072.1040         1289.7467       
  1897    42.7369    3002(55)          3067.5586         1290.4597       
  1898    42.7569    3045(56)          3095.0876         1291.1729       
  1899    42.7769    2840(56)          3155.6216         1291.8860       
  1900    42.7969    2960(57)          3261.6030         1292.5991       
  1901    42.8169    3034(59)          3427.8765         1293.3121       
  1902    42.8369    3331(61)          3668.9771         1294.0253       
  1903    42.8569    3842(63)          3994.8936         1294.7384       
  1904    42.8769    4366(66)          4409.3062         1295.4513       
  1905    42.8969    4875(70)          4903.6494         1296.1644       
  1906    42.9169    5604(74)          5426.9849         1296.8776       
  1907    42.9369    6060(77)          5888.0581         1297.5907       
  1908    42.9569    6308(79)          6216.1279         1298.3037       
  1909    42.9769    6769(80)          6410.8965         1299.0168       
  1910    42.9969    6835(81)          6482.9639         1299.7300       
  1911    43.0169    6848(80)          6403.0684         1300.4431       
  1912    43.0369    6492(78)          6157.6748         1301.1560       
  1913    43.0569    6014(76)          5792.3174         1301.8691       
  1914    43.0769    5736(73)          5379.4102         1302.5823       
  1915    43.0969    5346(71)          4970.3550         1303.2953       
  1916    43.1169    4789(68)          4568.1504         1304.0084       
  1917    43.1369    4318(64)          4157.3853         1304.7216       
  1918    43.1569    3790(61)          3752.8235         1305.4346       
  1919    43.1769    3443(58)          3390.7952         1306.1477       
  1920    43.1969    3356(56)          3095.2549         1306.8607       
  1921    43.2169    3034(54)          2868.2283         1307.5739       
  1922    43.2369    2891(52)          2701.1084         1308.2869       
  1923    43.2569    2736(51)          2582.5566         1309.0000       
  1924    43.2769    2655(50)          2502.4192         1309.7131       
  1925    43.2969    2545(50)          2453.2639         1310.4263       
  1926    43.3169    2451(49)          2429.7749         1311.1393       
  1927    43.3369    2483(49)          2429.0415         1311.8524       
  1928    43.3569    2303(49)          2450.2354         1312.5656       
  1929    43.3769    2365(50)          2494.7827         1313.2784       
  1930    43.3969    2288(51)          2566.2686         1313.9916       
  1931    43.4169    2414(52)          2670.8674         1314.7047       
  1932    43.4369    2415(53)          2817.5850         1315.4178       
  1933    43.4569    2560(55)          3017.1318         1316.1309       
  1934    43.4769    2782(57)          3285.7634         1316.8440       
  1935    43.4969    3288(60)          3635.6038         1317.5571       
  1936    43.5169    3759(64)          4074.6294         1318.2703       
  1937    43.5369    4327(68)          4584.8018         1318.9832       
  1938    43.5569    4772(71)          5095.3120         1319.6963       
  1939    43.5769    5220(74)          5474.0332         1320.4094       
  1940    43.5969    5055(75)          5596.7681         1321.1224       
  1941    43.6169    5279(74)          5478.4653         1321.8356       
  1942    43.6369    4987(73)          5266.2109         1322.5487       
  1943    43.6569    4816(71)          5077.9365         1323.2617       
  1944    43.6769    4636(70)          4933.5215         1323.9749       
  1945    43.6969    4345(69)          4776.5366         1324.6879       
  1946    43.7169    4170(68)          4557.9829         1325.4010       
  1947    43.7369    3854(66)          4309.6455         1326.1140       
  1948    43.7569    3561(64)          4101.6421         1326.8271       
  1949    43.7769    3451(63)          3988.8271         1327.5403       
  1950    43.7969    3553(63)          3999.5220         1328.2534       
  1951    43.8169    3738(64)          4147.7754         1328.9664       
  1952    43.8369    4148(67)          4444.7178         1329.6796       
  1953    43.8569    4591(70)          4899.5107         1330.3927       
  1954    43.8769    5527(74)          5508.0176         1331.1056       
  1955    43.8969    6714(79)          6219.0132         1331.8187       
  1956    43.9169    7212(83)          6905.8467         1332.5319       
  1957    43.9369    7563(86)          7356.3359         1333.2449       
  1958    43.9569    7759(86)          7431.3813         1333.9580       
  1959    43.9769    7652(85)          7210.4004         1334.6711       
  1960    43.9969    7197(83)          6886.0234         1335.3843       
  1961    44.0169    6920(81)          6575.1885         1336.0974       
  1962    44.0369    6598(79)          6257.9492         1336.8103       
  1963    44.0569    6187(77)          5855.7817         1337.5234       
  1964    44.0769    5516(73)          5338.4482         1338.2366       
  1965    44.0969    4844(69)          4766.8862         1338.9496       
  1966    44.1169    4218(65)          4223.6172         1339.6627       
  1967    44.1369    4055(61)          3749.6851         1340.3759       
  1968    44.1569    3705(58)          3354.7166         1341.0889       
  1969    44.1769    3489(55)          3037.2295         1341.8020       
  1970    44.1969    3187(53)          2789.8525         1342.5150       
  1971    44.2169    2997(51)          2600.6191         1343.2280       
  1972    44.2369    2925(50)          2456.7515         1343.9412       
  1973    44.2569    2778(48)          2346.9941         1344.6543       
  1974    44.2769    2689(48)          2262.5029         1345.3674       
  1975    44.2969    2605(47)          2196.1738         1346.0806       
  1976    44.3169    2566(46)          2144.5432         1346.7936       
  1977    44.3369    2438(46)          2103.8132         1347.5067       
  1978    44.3569    2320(46)          2071.8105         1348.2198       
  1979    44.3769    2171(45)          2047.7667         1348.9327       
  1980    44.3969    2167(45)          2029.1437         1349.6459       
  1981    44.4169    2143(45)          2011.2448         1348.3954       
  1982    44.4369    2108(45)          2005.1423         1346.7981       
  1983    44.4569    2044(45)          2000.7867         1345.2008       
  1984    44.4769    2041(45)          2003.4474         1343.6034       
  1985    44.4969    2036(45)          2012.9025         1342.0061       
  1986    44.5169    1944(45)          2026.7368         1340.4088       
  1987    44.5369    1923(45)          2054.1929         1338.8118       
  1988    44.5569    2083(46)          2094.4497         1337.2145       
  1989    44.5769    2078(46)          2152.7166         1335.6172       
  1990    44.5969    2117(47)          2229.4780         1334.0199       
  1991    44.6169    2155(48)          2330.1770         1332.4225       
  1992    44.6369    2363(50)          2460.3005         1330.8252       
  1993    44.6569    2360(51)          2616.1650         1329.2279       
  1994    44.6769    2582(53)          2784.9229         1327.6306       
  1995    44.6969    2705(54)          2921.2808         1326.0336       
  1996    44.7169    2734(55)          2985.6472         1324.4363       
  1997    44.7369    2795(54)          2969.8208         1322.8389       
  1998    44.7569    2767(54)          2913.5283         1321.2416       
  1999    44.7769    2767(54)          2862.3135         1319.6443       
  2000    44.7969    2684(53)          2834.9292         1318.0470       
  2001    44.8169    2711(53)          2815.9507         1316.4497       
  2002    44.8369    2618(53)          2787.3931         1314.8523       
  2003    44.8569    2458(52)          2749.0649         1313.2550       
  2004    44.8769    2629(52)          2722.1738         1311.6580       
  2005    44.8969    2607(52)          2726.0557         1310.0607       
  2006    44.9169    2493(53)          2767.5161         1308.4634       
  2007    44.9369    2595(53)          2835.9270         1306.8661       
  2008    44.9569    2782(54)          2904.2766         1305.2688       
  2009    44.9769    2732(54)          2942.9663         1303.6714       
  2010    44.9969    2714(54)          2948.0427         1302.0741       
  2011    45.0169    2708(54)          2945.6536         1300.4768       
  2012    45.0369    2722(54)          2966.1987         1298.8798       
  2013    45.0569    2756(55)          3022.7500         1297.2825       
  2014    45.0769    2778(56)          3111.7024         1295.6852       
  2015    45.0969    2707(57)          3226.7944         1294.0879       
  2016    45.1169    2946(58)          3374.7026         1292.4905       
  2017    45.1369    3110(60)          3576.0708         1290.8932       
  2018    45.1569    3599(62)          3839.3369         1289.2959       
  2019    45.1769    3675(64)          4149.0938         1287.6986       
  2020    45.1969    4130(67)          4455.0078         1286.1016       
  2021    45.2169    4451(69)          4710.2178         1284.5043       
  2022    45.2369    4572(70)          4920.8525         1282.9070       
  2023    45.2569    4840(72)          5123.0635         1281.3096       
  2024    45.2769    5164(73)          5314.1538         1279.7123       
  2025    45.2969    5226(74)          5442.8408         1278.1150       
  2026    45.3169    5282(74)          5482.8667         1276.5177       
  2027    45.3369    5327(74)          5476.5068         1274.9204       
  2028    45.3569    5547(74)          5512.6045         1273.3230       
  2029    45.3769    5547(75)          5657.5249         1271.7261       
  2030    45.3969    5867(77)          5920.0537         1270.1287       
  2031    45.4169    6359(79)          6255.3496         1268.5314       
  2032    45.4369    6871(81)          6585.4351         1266.9341       
  2033    45.4569    7114(82)          6805.8120         1265.3368       
  2034    45.4769    7106(83)          6836.7529         1263.7395       
  2035    45.4969    7094(82)          6686.1416         1262.1421       
  2036    45.5169    6923(80)          6425.7070         1260.5448       
  2037    45.5369    6455(78)          6137.0703         1258.9478       
  2038    45.5569    6246(77)          5870.8525         1257.3505       
  2039    45.5769    5717(75)          5620.5889         1255.7532       
  2040    45.5969    5512(73)          5353.8252         1254.1559       
  2041    45.6169    5161(71)          5071.7803         1252.5586       
  2042    45.6369    4958(69)          4800.7666         1250.9612       
  2043    45.6569    4788(68)          4578.1782         1249.3639       
  2044    45.6769    4694(67)          4436.6895         1247.7666       
  2045    45.6969    4627(66)          4377.0410         1246.1696       
  2046    45.7169    4585(66)          4359.6650         1244.5723       
  2047    45.7369    4473(66)          4312.8721         1242.9750       
  2048    45.7569    4406(65)          4192.9014         1241.3777       
  2049    45.7769    4279(63)          4031.5251         1239.7803       
  2050    45.7969    4281(62)          3884.8262         1238.1830       
  2051    45.8169    4185(61)          3781.9937         1236.5857       
  2052    45.8369    3874(61)          3708.8037         1234.9884       
  2053    45.8569    3624(60)          3629.5068         1233.3910       
  2054    45.8769    3525(59)          3525.4136         1231.7941       
  2055    45.8969    3484(58)          3415.8672         1230.1968       
  2056    45.9169    3394(58)          3332.9146         1228.5994       
  2057    45.9369    3432(57)          3297.3809         1227.0021       
  2058    45.9569    3449(58)          3317.0703         1225.4048       
  2059    45.9769    3567(58)          3394.0293         1223.8075       
  2060    45.9969    3592(59)          3527.5117         1222.2101       
  2061    46.0169    3883(61)          3709.9128         1220.6128       
  2062    46.0369    4173(63)          3912.9026         1219.0159       
  2063    46.0569    4261(64)          4081.7542         1217.4185       
  2064    46.0769    4465(65)          4163.7305         1215.8212       
  2065    46.0969    4348(65)          4161.2744         1214.2239       
  2066    46.1169    4240(64)          4132.9028         1212.6266       
  2067    46.1369    4403(64)          4130.6509         1211.0293       
  2068    46.1569    4163(65)          4160.9873         1209.4319       
  2069    46.1769    4255(65)          4183.8701         1207.8346       
  2070    46.1969    4103(64)          4147.1191         1206.2375       
  2071    46.2169    4040(64)          4041.3159         1204.6403       
  2072    46.2369    3739(63)          3907.1833         1203.0430       
  2073    46.2569    3683(62)          3790.2173         1201.4457       
  2074    46.2769    3611(61)          3709.4087         1199.8484       
  2075    46.2969    3443(60)          3659.0728         1198.2510       
  2076    46.3169    3320(60)          3623.7510         1196.6537       
  2077    46.3369    3395(60)          3594.2319         1195.0564       
  2078    46.3569    3394(60)          3573.4639         1193.4591       
  2079    46.3769    3369(60)          3566.9885         1191.8621       
  2080    46.3969    3410(60)          3578.9297         1190.2648       
  2081    46.4169    3402(60)          3607.5593         1188.6675       
  2082    46.4369    3405(60)          3649.3713         1187.0701       
  2083    46.4569    3418(61)          3704.3755         1185.4728       
  2084    46.4769    3425(61)          3768.8506         1183.8755       
  2085    46.4969    3503(62)          3842.4854         1182.2782       
  2086    46.5169    3493(63)          3923.8486         1180.6808       
  2087    46.5369    3563(63)          4011.3276         1179.0839       
  2088    46.5569    3697(64)          4106.0010         1177.4865       
  2089    46.5769    3719(65)          4207.5029         1175.8892       
  2090    46.5969    3814(66)          4315.6768         1174.2919       
  2091    46.6169    3963(67)          4431.4639         1172.6946       
  2092    46.6369    3961(67)          4555.9780         1171.0973       
  2093    46.6569    4167(68)          4691.1655         1169.4999       
  2094    46.6769    4221(70)          4838.4717         1167.9026       
  2095    46.6969    4423(71)          5000.7144         1166.3055       
  2096    46.7169    4630(72)          5180.1729         1164.7083       
  2097    46.7369    4725(73)          5376.5503         1163.1110       
  2098    46.7569    5011(75)          5585.4038         1161.5137       
  2099    46.7769    5275(76)          5801.7026         1159.9164       
  2100    46.7969    5650(78)          6029.0649         1158.3190       
  2101    46.8169    5850(79)          6279.5161         1156.7217       
  2102    46.8369    6315(81)          6556.2065         1155.1244       
  2103    46.8569    6647(83)          6830.3340         1153.5271       
  2104    46.8769    6654(84)          7036.8467         1151.9301       
  2105    46.8969    6966(84)          7117.9951         1150.3328       
  2106    46.9169    7028(84)          7088.7212         1148.7355       
  2107    46.9369    7159(84)          7024.5391         1147.1381       
  2108    46.9569    7344(84)          6989.9990         1145.5408       
  2109    46.9769    7219(84)          7002.4653         1143.9435       
  2110    46.9969    7297(84)          7037.1592         1142.3462       
  2111    47.0169    7503(84)          7060.2344         1140.7488       
  2112    47.0369    7383(84)          7051.7183         1139.1519       
  2113    47.0569    7343(84)          7005.5459         1137.5544       
  2114    47.0769    7241(83)          6915.9604         1135.9572       
  2115    47.0969    7200(82)          6800.1904         1134.3599       
  2116    47.1169    7032(82)          6703.2021         1132.7626       
  2117    47.1369    7364(82)          6666.5596         1131.1653       
  2118    47.1569    7282(82)          6700.7212         1129.5679       
  2119    47.1769    7381(82)          6783.1206         1127.9706       
  2120    47.1969    7397(83)          6863.1650         1126.3735       
  2121    47.2169    7366(83)          6884.1680         1124.7762       
  2122    47.2369    7342(82)          6805.6367         1123.1790       
  2123    47.2569    6945(81)          6619.0776         1121.5817       
  2124    47.2769    6654(80)          6364.9556         1119.9844       
  2125    47.2969    6263(78)          6109.3164         1118.3870       
  2126    47.3169    6125(77)          5892.0161         1116.7897       
  2127    47.3369    5699(76)          5706.7256         1115.1924       
  2128    47.3569    5533(74)          5530.2407         1113.5951       
  2129    47.3769    5212(73)          5336.6377         1111.9980       
  2130    47.3969    5077(72)          5129.0137         1110.4008       
  2131    47.4169    4731(70)          4935.6621         1108.8035       
  2132    47.4369    4638(69)          4778.0283         1107.2061       
  2133    47.4569    4511(68)          4668.6611         1105.6088       
  2134    47.4769    4285(68)          4613.7119         1104.0115       
  2135    47.4969    4129(68)          4613.8052         1102.4142       
  2136    47.5169    4102(68)          4672.6108         1100.8169       
  2137    47.5369    4318(69)          4798.2759         1099.2198       
  2138    47.5569    4560(71)          5005.4517         1097.6226       
  2139    47.5769    5093(73)          5311.4141         1096.0251       
  2140    47.5969    5707(76)          5742.6211         1094.4279       
  2141    47.6169    6398(80)          6325.6567         1092.8306       
  2142    47.6369    7618(84)          7076.6104         1091.2333       
  2143    47.6569    8917(89)          7981.2822         1089.6360       
  2144    47.6769    9959(95)          8983.4062         1088.0386       
  2145    47.6969    10809(100)          9990.1045         1086.4417     
  2146    47.7169    11482(104)         10854.7520         1084.8442     
  2147    47.7369    11946(107)         11376.9844         1083.2469     
  2148    47.7569    11938(107)         11487.1943         1081.6497     
  2149    47.7769    11820(107)         11390.5283         1080.0524     
  2150    47.7969    11657(107)         11370.9521         1078.4551     
  2151    47.8169    11806(108)         11561.0303         1076.8577     
  2152    47.8369    11929(109)         11897.9209         1075.2604     
  2153    47.8569    12400(110)         12201.5938         1073.6631     
  2154    47.8769    12554(111)         12352.9980         1072.0660     
  2155    47.8969    12515(112)         12433.5342         1070.4688     
  2156    47.9169    12819(112)         12572.0859         1068.8715     
  2157    47.9369    12657(113)         12694.1260         1067.2742     
  2158    47.9569    12276(112)         12517.0400         1065.6768     
  2159    47.9769    11939(109)         11872.2812         1064.0795     
  2160    47.9969    11229(105)         10931.2549         1062.4822     
  2161    48.0169    10716(100)         10006.3740         1060.8849     
  2162    48.0369    10137(96)          9286.9512         1059.2878      
  2163    48.0569    9434(94)          8757.4902         1057.6906       
  2164    48.0769    8740(91)          8260.4717         1056.0933       
  2165    48.0969    7938(88)          7658.6572         1054.4958       
  2166    48.1169    7354(84)          6973.9805         1052.8986       
  2167    48.1369    6742(79)          6305.3193         1051.3013       
  2168    48.1569    6098(75)          5697.1973         1049.7040       
  2169    48.1769    5560(72)          5145.2285         1048.1067       
  2170    48.1969    5067(68)          4659.2593         1046.5096       
  2171    48.2169    4563(65)          4263.4409         1044.9124       
  2172    48.2369    4217(63)          3965.9573         1043.3149       
  2173    48.2569    4002(61)          3748.4731         1041.7177       
  2174    48.2769    3776(60)          3575.3691         1040.1204       
  2175    48.2969    3510(58)          3414.0552         1038.5231       
  2176    48.3169    3222(57)          3257.8247         1036.9258       
  2177    48.3369    3048(56)          3122.1030         1035.3284       
  2178    48.3569    3040(55)          3021.8003         1033.7311       
  2179    48.3769    2837(54)          2965.4658         1032.1340       
  2180    48.3969    2825(54)          2956.2739         1030.5367       
  2181    48.4169    2817(55)          2998.3789         1028.9395       
  2182    48.4369    2889(56)          3098.8760         1027.3422       
  2183    48.4569    3187(57)          3268.8352         1025.7449       
  2184    48.4769    3439(59)          3522.2571         1024.1475       
  2185    48.4969    3786(62)          3873.1860         1022.5502       
  2186    48.5169    4158(66)          4326.6162         1020.9529       
  2187    48.5369    4541(70)          4855.0000         1019.3558       
  2188    48.5569    4986(73)          5362.1191         1017.7585       
  2189    48.5769    5340(75)          5680.7563         1016.1613       
  2190    48.5969    5419(75)          5693.5688         1014.5639       
  2191    48.6169    5137(74)          5469.6357         1012.9666       
  2192    48.6369    5085(72)          5195.6680         1011.3693       
  2193    48.6569    4749(71)          5006.2559         1009.7720       
  2194    48.6769    4540(70)          4927.3633         1008.1747       
  2195    48.6969    4479(70)          4889.9443         1006.5776       
  2196    48.7169    4397(69)          4811.3018         1004.9803       
  2197    48.7369    4365(68)          4684.3716         1003.3830       
  2198    48.7569    4327(68)          4588.8286         1001.7856       
  2199    48.7769    4611(68)          4611.9106         1000.1884       
  2200    48.7969    4677(69)          4797.6982          998.5911       
  2201    48.8169    5031(72)          5135.7222          996.9938       
  2202    48.8369    5411(74)          5543.1577          995.3964       
  2203    48.8569    5787(77)          5853.4912          993.7991       
  2204    48.8769    5739(77)          5884.1294          992.2021       
  2205    48.8969    5748(75)          5619.6914          990.6047       
  2206    48.9169    5149(72)          5228.4902          989.0074       
  2207    48.9369    4940(70)          4884.7671          987.4102       
  2208    48.9569    4468(68)          4651.8315          985.8129       
  2209    48.9769    4307(67)          4483.9692          984.2155       
  2210    48.9969    3986(65)          4273.1914          982.6182       
  2211    49.0169    3723(63)          3952.4268          981.0209       
  2212    49.0369    3296(60)          3561.3457          979.4238       
  2213    49.0569    2984(56)          3180.3945          977.8265       
  2214    49.0769    2740(53)          2858.5234          976.2292       
  2215    49.0969    2662(51)          2602.6814          974.6320       
  2216    49.1169    2439(49)          2403.8425          973.0346       
  2217    49.1369    2343(47)          2249.4707          971.4373       
  2218    49.1569    2364(46)          2131.0884          969.8400       
  2219    49.1769    2318(45)          2043.2363          968.2427       
  2220    49.1969    2315(45)          1980.7751          966.6456       
  2221    49.2169    2232(44)          1938.9248          965.0483       
  2222    49.2369    2136(44)          1914.1149          963.4510       
  2223    49.2569    2080(44)          1903.5581          961.8537       
  2224    49.2769    2055(44)          1906.5371          960.2563       
  2225    49.2969    2036(44)          1918.2603          958.7531       
  2226    49.3169    2120(44)          1929.8772          959.0373       
  2227    49.3369    1946(44)          1925.0442          959.3214       
  2228    49.3569    1964(44)          1899.4624          959.6056       
  2229    49.3769    1822(43)          1865.3542          959.8897       
  2230    49.3969    1776(43)          1838.3171          960.1739       
  2231    49.4169    1704(43)          1826.2654          960.4581       
  2232    49.4369    1809(43)          1829.1963          960.7422       
  2233    49.4569    1825(43)          1839.7703          961.0264       
  2234    49.4769    1739(43)          1852.2612          961.3106       
  2235    49.4969    1857(43)          1868.5442          961.5948       
  2236    49.5169    1793(44)          1895.8682          961.8790       
  2237    49.5369    2037(44)          1940.6930          962.1631       
  2238    49.5569    2090(45)          2010.0890          962.4473       
  2239    49.5769    2112(46)          2104.4585          962.7314       
  2240    49.5969    2171(47)          2211.2737          963.0156       
  2241    49.6169    2219(48)          2299.3755          963.2997       
  2242    49.6369    2272(48)          2334.3118          963.5839       
  2243    49.6569    2346(48)          2314.2366          963.8681       
  2244    49.6769    2274(48)          2275.6052          964.1523       
  2245    49.6969    2306(48)          2257.2129          964.4364       
  2246    49.7169    2270(48)          2276.9702          964.7206       
  2247    49.7369    2309(48)          2330.7236          965.0048       
  2248    49.7569    2343(49)          2400.1699          965.2889       
  2249    49.7769    2265(50)          2469.2378          965.5731       
  2250    49.7969    2253(50)          2534.5200          965.8573       
  2251    49.8169    2420(51)          2593.1553          966.1415       
  2252    49.8369    2467(51)          2638.2036          966.4257       
  2253    49.8569    2411(52)          2673.7437          966.7098       
  2254    49.8769    2388(52)          2707.7720          966.9939       
  2255    49.8969    2470(52)          2729.5718          967.2781       
  2256    49.9169    2569(52)          2721.8545          967.5623       
  2257    49.9369    2486(52)          2688.0591          967.8464       
  2258    49.9569    2532(51)          2641.9053          968.1306       
  2259    49.9769    2419(51)          2587.2383          968.4148       
  2260    49.9969    2343(50)          2522.6938          968.6990       
  2261    50.0169    2291(49)          2449.5872          968.9832       
  2262    50.0369    2141(49)          2370.1741          969.2673       
  2263    50.0569    2100(48)          2293.0117          969.5515       
  2264    50.0769    2191(47)          2234.0667          969.8356       
  2265    50.0969    2135(47)          2205.2312          970.1198       
  2266    50.1169    2229(47)          2208.6719          970.4039       
  2267    50.1369    2365(47)          2243.7695          970.6881       
  2268    50.1569    2397(48)          2313.7852          970.9723       
  2269    50.1769    2570(49)          2418.0000          971.2565       
  2270    50.1969    2747(50)          2536.5544          971.5406       
  2271    50.2169    2800(51)          2625.1594          971.8248       
  2272    50.2369    2748(51)          2644.4509          972.1089       
  2273    50.2569    2827(51)          2600.8164          972.3931       
  2274    50.2769    2758(50)          2543.8606          972.6773       
  2275    50.2969    2784(50)          2517.8738          972.9615       
  2276    50.3169    2800(50)          2538.7175          973.2457       
  2277    50.3369    2683(51)          2595.7354          973.5298       
  2278    50.3569    2743(52)          2664.1987          973.8140       
  2279    50.3769    2686(52)          2724.3909          974.0981       
  2280    50.3969    2724(53)          2777.1870          974.3823       
  2281    50.4169    2876(53)          2832.6038          974.6664       
  2282    50.4369    2899(54)          2898.0498          974.9506       
  2283    50.4569    2881(55)          2978.8057          975.2348       
  2284    50.4769    3105(55)          3076.3740          975.5190       
  2285    50.4969    3067(57)          3200.0183          975.8032       
  2286    50.5169    3389(58)          3370.2305          976.0873       
  2287    50.5369    3818(60)          3608.2358          976.3715       
  2288    50.5569    4072(63)          3935.9282          976.6556       
  2289    50.5769    4607(66)          4372.0249          976.9398       
  2290    50.5969    4972(70)          4912.0977          977.2240       
  2291    50.6169    5447(74)          5487.2920          977.5082       
  2292    50.6369    5635(77)          5941.1572          977.7923       
  2293    50.6569    5700(78)          6096.0493          978.0765       
  2294    50.6769    5702(77)          5936.9326          978.3607       
  2295    50.6969    5465(75)          5650.4434          978.6448       
  2296    50.7169    5372(74)          5439.4150          978.9290       
  2297    50.7369    5188(73)          5387.4580          979.2131       
  2298    50.7569    5053(74)          5449.0410          979.4973       
  2299    50.7769    4976(74)          5484.6338          979.7815       
  2300    50.7969    4816(73)          5367.6133          980.0657       
  2301    50.8169    4667(72)          5112.4443          980.3499       
  2302    50.8369    4558(70)          4842.6719          980.6340       
  2303    50.8569    4415(68)          4662.0586          980.9182       
  2304    50.8769    4457(68)          4610.0752          981.2023       
  2305    50.8969    4723(68)          4681.1006          981.4865       
  2306    50.9169    4879(70)          4834.8115          981.7706       
  2307    50.9369    5114(71)          5015.6914          982.0548       
  2308    50.9569    5528(72)          5197.3262          982.3390       
  2309    50.9769    5959(73)          5398.8394          982.6232       
  2310    50.9969    6097(75)          5644.7280          982.9073       
  2311    51.0169    6447(77)          5910.8896          983.1915       
  2312    51.0369    6800(78)          6123.8340          983.4756       
  2313    51.0569    6733(79)          6245.4795          983.7598       
  2314    51.0769    6903(79)          6309.1904          984.0440       
  2315    51.0969    6814(79)          6309.3726          984.3282       
  2316    51.1169    6702(79)          6179.9536          984.6124       
  2317    51.1369    6512(77)          5888.5317          984.8965       
  2318    51.1569    5935(74)          5487.2544          985.1807       
  2319    51.1769    5552(71)          5051.2549          985.4648       
  2320    51.1969    5043(68)          4646.6875          985.7490       
  2321    51.2169    4623(66)          4307.2319          986.0331       
  2322    51.2369    4212(63)          4011.2214          986.3173       
  2323    51.2569    3922(61)          3698.9087          986.6015       
  2324    51.2769    3584(58)          3358.1331          986.8857       
  2325    51.2969    3268(55)          3022.0579          987.1699       
  2326    51.3169    2989(52)          2731.8604          987.4540       
  2327    51.3369    2736(50)          2504.0349          987.7382       
  2328    51.3569    2615(48)          2336.0510          988.0223       
  2329    51.3769    2521(47)          2215.5210          988.3065       
  2330    51.3969    2377(46)          2134.7290          988.5907       
  2331    51.4169    2291(46)          2084.9565          988.8748       
  2332    51.4369    2256(45)          2063.7644          989.1590       
  2333    51.4569    2087(46)          2070.6665          989.4432       
  2334    51.4769    2139(46)          2106.5361          989.7274       
  2335    51.4969    2139(47)          2167.6094          990.0115       
  2336    51.5169    2007(47)          2243.1919          990.2957       
  2337    51.5369    2063(48)          2315.0723          990.5798       
  2338    51.5569    2128(49)          2371.5273          990.8640       
  2339    51.5769    2211(49)          2423.2302          991.1482       
  2340    51.5969    2266(50)          2493.8286          991.4324       
  2341    51.6169    2284(51)          2593.5017          991.7166       
  2342    51.6369    2429(52)          2708.5811          992.0007       
  2343    51.6569    2551(53)          2810.5012          992.2849       
  2344    51.6769    2741(54)          2885.0986          992.5690       
  2345    51.6969    2860(54)          2954.5938          992.8531       
  2346    51.7169    2952(55)          3061.3613          993.1373       
  2347    51.7369    3231(57)          3235.8687          993.4215       
  2348    51.7569    3393(59)          3477.9429          993.7057       
  2349    51.7769    3626(61)          3755.0259          993.9899       
  2350    51.7969    3822(63)          4029.3921          994.2740       
  2351    51.8169    4265(66)          4302.8081          994.5582       
  2352    51.8369    4511(68)          4610.6108          994.8424       
  2353    51.8569    4612(70)          4958.5796          995.1265       
  2354    51.8769    4886(73)          5278.0044          995.4107       
  2355    51.8969    5118(74)          5481.9409          995.6949       
  2356    51.9169    5282(74)          5543.2905          995.9790       
  2357    51.9369    5357(74)          5493.6533          996.2632       
  2358    51.9569    5516(73)          5377.5854          996.5474       
  2359    51.9769    5419(72)          5245.4478          996.8315       
  2360    51.9969    5241(71)          5107.6802          997.1157       
  2361    52.0169    4993(70)          4929.6855          997.3999       
  2362    52.0369    4762(69)          4696.9146          997.6840       
  2363    52.0569    4595(67)          4449.7061          997.9682       
  2364    52.0769    4383(65)          4233.1860          998.2524       
  2365    52.0969    4446(64)          4067.4683          998.5366       
  2366    52.1169    4482(63)          3957.0745          998.8207       
  2367    52.1369    4269(62)          3888.7471          999.1049       
  2368    52.1569    4117(62)          3839.5273          999.3890       
  2369    52.1769    4000(62)          3790.3062          999.6732       
  2370    52.1969    3953(61)          3704.9836          999.9573       
  2371    52.2169    3888(60)          3569.8411         1000.2415       
  2372    52.2369    3769(58)          3416.2539         1000.5257       
  2373    52.2569    3681(57)          3274.9641         1000.8099       
  2374    52.2769    3510(56)          3148.5964         1001.0941       
  2375    52.2969    3315(55)          3038.1675         1001.3782       
  2376    52.3169    3290(54)          2942.3354         1001.6624       
  2377    52.3369    3261(53)          2850.4373         1001.9466       
  2378    52.3569    3168(53)          2760.6445         1002.2307       
  2379    52.3769    3013(52)          2692.1318         1002.5149       
  2380    52.3969    2903(52)          2661.6929         1002.7991       
  2381    52.4169    2940(52)          2671.2090         1003.0833       
  2382    52.4369    3026(52)          2711.7837         1003.3674       
  2383    52.4569    3015(53)          2757.1077         1003.6516       
  2384    52.4769    2814(53)          2762.9966         1003.9357       
  2385    52.4969    2679(52)          2708.7871         1004.2199       
  2386    52.5169    2637(51)          2625.4202         1004.5041       
  2387    52.5369    2591(51)          2555.9219         1004.7882       
  2388    52.5569    2611(50)          2513.4937         1005.0724       
  2389    52.5769    2471(50)          2484.5942         1005.3566       
  2390    52.5969    2445(49)          2445.7388         1005.6407       
  2391    52.6169    2237(49)          2371.0894         1005.9249       
  2392    52.6369    2152(47)          2253.3657         1006.2091       
  2393    52.6569    2051(46)          2116.5669         1006.4933       
  2394    52.6769    1941(45)          1989.5559         1006.7775       
  2395    52.6969    1764(43)          1881.7224         1007.0615       
  2396    52.7169    1744(42)          1788.7183         1007.3457       
  2397    52.7369    1627(41)          1705.6163         1007.6299       
  2398    52.7569    1615(40)          1629.7107         1007.9141       
  2399    52.7769    1582(39)          1559.5825         1008.1982       
  2400    52.7969    1468(39)          1497.0791         1008.4824       
  2401    52.8169    1432(38)          1444.8105         1008.7666       
  2402    52.8369    1370(37)          1403.2281         1009.0508       
  2403    52.8569    1429(37)          1371.3506         1009.3349       
  2404    52.8769    1288(37)          1346.7196         1009.6191       
  2405    52.8969    1349(36)          1327.8041         1009.9033       
  2406    52.9169    1377(36)          1314.0922         1010.1874       
  2407    52.9369    1344(36)          1304.4453         1010.4716       
  2408    52.9569    1306(36)          1298.3606         1010.7557       
  2409    52.9769    1276(36)          1295.6763         1011.0399       
  2410    52.9969    1195(36)          1296.5602         1011.3241       
  2411    53.0169    1298(36)          1301.4438         1011.6083       
  2412    53.0369    1216(36)          1311.2711         1011.8924       
  2413    53.0569    1278(36)          1327.5002         1012.1766       
  2414    53.0769    1294(37)          1351.8311         1012.4608       
  2415    53.0969    1335(37)          1386.4299         1012.7449       
  2416    53.1169    1333(38)          1434.1091         1013.0291       
  2417    53.1369    1435(39)          1495.7036         1013.3133       
  2418    53.1569    1482(40)          1567.4487         1013.5975       
  2419    53.1769    1453(40)          1636.4563         1013.8817       
  2420    53.1969    1434(41)          1677.7490         1014.1658       
  2421    53.2169    1489(41)          1673.3254         1014.4499       
  2422    53.2369    1559(40)          1634.0635         1014.7341       
  2423    53.2569    1388(40)          1587.6704         1015.0182       
  2424    53.2769    1459(39)          1554.6201         1015.3024       
  2425    53.2969    1350(39)          1540.1489         1015.5866       
  2426    53.3169    1427(39)          1537.9459         1015.8708       
  2427    53.3369    1341(39)          1532.9351         1016.1550       
  2428    53.3569    1355(39)          1512.5684         1016.4391       
  2429    53.3769    1395(38)          1479.0481         1016.7233       
  2430    53.3969    1404(38)          1445.4346         1017.0074       
  2431    53.4169    1347(38)          1422.5176         1017.2916       
  2432    53.4369    1326(38)          1415.2535         1017.5758       
  2433    53.4569    1350(38)          1424.6093         1017.8600       
  2434    53.4769    1343(38)          1448.2549         1018.1441       
  2435    53.4969    1335(38)          1480.7146         1018.4283       
  2436    53.5169    1310(39)          1507.9055         1018.7125       
  2437    53.5369    1322(39)          1513.1643         1018.9966       
  2438    53.5569    1299(39)          1491.7772         1019.2808       
  2439    53.5769    1340(38)          1456.8175         1019.5649       
  2440    53.5969    1326(38)          1424.7887         1019.8491       
  2441    53.6169    1273(37)          1403.8516         1020.1333       
  2442    53.6369    1274(37)          1394.3378         1020.4175       
  2443    53.6569    1285(37)          1389.1542         1020.7017       
  2444    53.6769    1272(37)          1378.8879         1020.9858       
  2445    53.6969    1248(37)          1358.7926         1021.2700       
  2446    53.7169    1210(37)          1333.3582         1021.5541       
  2447    53.7369    1245(36)          1310.5012         1021.8383       
  2448    53.7569    1231(36)          1294.2285         1022.1224       
  2449    53.7769    1188(36)          1285.2260         1022.4066       
  2450    53.7969    1198(36)          1282.1736         1022.6908       
  2451    53.8169    1204(36)          1281.9967         1022.9750       
  2452    53.8369    1219(36)          1280.9183         1023.2592       
  2453    53.8569    1204(36)          1277.5894         1023.5433       
  2454    53.8769    1181(36)          1274.4764         1023.8275       
  2455    53.8969    1269(36)          1271.8743         1024.1116       
  2456    53.9169    1245(36)          1274.1046         1024.3958       
  2457    53.9369    1250(36)          1276.9581         1024.6799       
  2458    53.9569    1272(36)          1277.7930         1024.9641       
  2459    53.9769    1225(36)          1273.6698         1025.2483       
  2460    53.9969    1274(36)          1265.3672         1025.1172       
  2461    54.0169    1246(35)          1256.0981         1024.7623       
  2462    54.0369    1283(35)          1247.4592         1024.4076       
  2463    54.0569    1229(35)          1242.8782         1024.0529       
  2464    54.0769    1282(35)          1240.1594         1023.6981       
  2465    54.0969    1288(35)          1237.9585         1023.3433       
  2466    54.1169    1236(35)          1236.2515         1022.9885       
  2467    54.1369    1322(35)          1234.9761         1022.6337       
  2468    54.1569    1314(35)          1235.2351         1022.2789       
  2469    54.1769    1292(35)          1237.7659         1021.9241       
  2470    54.1969    1305(35)          1243.1134         1021.5694       
  2471    54.2169    1334(35)          1251.0276         1021.2146       
  2472    54.2369    1313(35)          1259.9548         1020.8598       
  2473    54.2569    1358(36)          1268.0686         1020.5051       
  2474    54.2769    1342(36)          1272.5688         1020.1503       
  2475    54.2969    1372(36)          1275.5854         1019.7955       
  2476    54.3169    1342(36)          1278.4766         1019.4407       
  2477    54.3369    1267(36)          1281.8861         1019.0859       
  2478    54.3569    1390(36)          1284.5277         1018.7311       
  2479    54.3769    1311(36)          1286.3391         1018.3763       
  2480    54.3969    1252(36)          1285.6622         1018.0216       
  2481    54.4169    1302(36)          1284.2681         1017.6668       
  2482    54.4369    1336(36)          1282.6675         1017.3120       
  2483    54.4569    1305(36)          1282.0870         1016.9572       
  2484    54.4769    1226(36)          1282.5765         1016.6024       
  2485    54.4969    1328(36)          1284.8530         1016.2476       
  2486    54.5169    1294(36)          1287.5996         1015.8928       
  2487    54.5369    1291(36)          1290.6171         1015.5381       
  2488    54.5569    1297(36)          1294.8281         1015.1833       
  2489    54.5769    1213(36)          1300.9977         1014.8286       
  2490    54.5969    1326(36)          1309.3838         1014.4738       
  2491    54.6169    1425(36)          1320.0884         1014.1190       
  2492    54.6369    1333(37)          1333.0485         1013.7642       
  2493    54.6569    1430(37)          1347.9070         1013.4094       
  2494    54.6769    1422(37)          1364.4711         1013.0546       
  2495    54.6969    1500(37)          1383.0848         1012.6999       
  2496    54.7169    1516(37)          1405.2177         1012.3451       
  2497    54.7369    1488(38)          1432.2892         1011.9903       
  2498    54.7569    1514(38)          1464.9562         1011.6355       
  2499    54.7769    1580(39)          1502.3375         1011.2807       
  2500    54.7969    1611(39)          1542.4133         1010.9260       
  2501    54.8169    1584(40)          1581.8088         1010.5712       
  2502    54.8369    1662(40)          1619.9624         1010.2164       
  2503    54.8569    1707(41)          1658.4877         1009.8616       
  2504    54.8769    1784(41)          1700.7590         1009.5068       
  2505    54.8969    1865(42)          1753.9448         1009.1520       
  2506    54.9169    1906(43)          1822.4977         1008.7972       
  2507    54.9369    2010(44)          1903.8291         1008.4425       
  2508    54.9569    2110(45)          1987.7896         1008.0877       
  2509    54.9769    2240(45)          2064.8330         1007.7329       
  2510    54.9969    2242(46)          2138.5649         1007.3781       
  2511    55.0169    2442(47)          2220.7905         1007.0233       
  2512    55.0369    2588(48)          2315.4062         1006.6686       
  2513    55.0569    2633(49)          2405.8823         1006.3138       
  2514    55.0769    2658(50)          2459.9375         1005.9590       
  2515    55.0969    2706(50)          2457.9165         1005.6042       
  2516    55.1169    2671(49)          2414.5659         1005.2495       
  2517    55.1369    2648(49)          2363.5051         1004.8947       
  2518    55.1569    2588(48)          2327.7817         1004.5399       
  2519    55.1769    2618(48)          2315.5913         1004.1851       
  2520    55.1969    2473(48)          2319.0110         1003.8304       
  2521    55.2169    2330(48)          2321.6797         1003.4756       
  2522    55.2369    2439(48)          2311.8916         1003.1208       
  2523    55.2569    2401(48)          2295.5864         1002.7660       
  2524    55.2769    2416(48)          2287.7542         1002.4112       
  2525    55.2969    2473(48)          2298.8013         1002.0564       
  2526    55.3169    2413(48)          2328.1021         1001.7016       
  2527    55.3369    2479(49)          2364.6494         1001.3468       
  2528    55.3569    2344(49)          2392.2053         1000.9921       
  2529    55.3769    2286(49)          2398.7012         1000.6373       
  2530    55.3969    2375(49)          2387.2375         1000.2825       
  2531    55.4169    2467(49)          2372.2017          999.9277       
  2532    55.4369    2439(49)          2365.4114          999.5729       
  2533    55.4569    2435(49)          2369.1331          999.2181       
  2534    55.4769    2442(49)          2380.9382          998.8634       
  2535    55.4969    2409(49)          2395.4258          998.5086       
  2536    55.5169    2402(49)          2404.3896          998.1538       
  2537    55.5369    2369(49)          2404.3328          997.7991       
  2538    55.5569    2414(49)          2399.5281          997.4443       
  2539    55.5769    2397(49)          2392.8447          997.0895       
  2540    55.5969    2433(49)          2383.4578          996.7347       
  2541    55.6169    2373(49)          2371.3291          996.3799       
  2542    55.6369    2405(49)          2359.8647          996.0251       
  2543    55.6569    2466(48)          2352.0630          995.6703       
  2544    55.6769    2541(48)          2348.5032          995.3156       
  2545    55.6969    2534(48)          2349.7305          994.9608       
  2546    55.7169    2544(49)          2354.0281          994.6060       
  2547    55.7369    2587(49)          2359.8513          994.2513       
  2548    55.7569    2559(49)          2366.6628          993.8965       
  2549    55.7769    2563(49)          2375.8413          993.5417       
  2550    55.7969    2447(49)          2389.7734          993.1869       
  2551    55.8169    2551(49)          2408.2153          992.8321       
  2552    55.8369    2554(49)          2430.1611          992.4773       
  2553    55.8569    2604(50)          2454.0518          992.1226       
  2554    55.8769    2604(50)          2485.7249          991.7678       
  2555    55.8969    2656(50)          2534.1492          991.4130       
  2556    55.9169    2700(51)          2605.7644          991.0582       
  2557    55.9369    2580(52)          2699.2163          990.7034       
  2558    55.9569    2720(53)          2797.2107          990.3486       
  2559    55.9769    2787(53)          2860.8235          989.9938       
  2560    55.9969    2710(53)          2849.5332          989.6390       
  2561    56.0169    2592(53)          2763.9548          989.2844       
  2562    56.0369    2501(51)          2648.0034          988.9296       
  2563    56.0569    2394(50)          2545.7769          988.5748       
  2564    56.0769    2437(50)          2478.6230          988.2200       
  2565    56.0969    2480(49)          2446.6694          987.8652       
  2566    56.1169    2289(49)          2432.4268          987.5104       
  2567    56.1369    2247(49)          2407.5964          987.1556       
  2568    56.1569    2156(48)          2350.4746          986.8008       
  2569    56.1769    2156(48)          2261.3706          986.4460       
  2570    56.1969    2140(46)          2156.5264          986.0913       
  2571    56.2169    1970(45)          2056.1855          985.7365       
  2572    56.2369    1916(44)          1974.6427          985.3817       
  2573    56.2569    1922(44)          1916.2998          985.0269       
  2574    56.2769    1865(43)          1878.3342          984.6721       
  2575    56.2969    1875(43)          1852.2969          984.3174       
  2576    56.3169    1833(43)          1828.2013          983.9626       
  2577    56.3369    1730(42)          1798.8147          983.6078       
  2578    56.3569    1774(42)          1762.9399          983.2531       
  2579    56.3769    1657(41)          1721.2899          982.8983       
  2580    56.3969    1681(41)          1675.5454          982.5435       
  2581    56.4169    1612(40)          1631.6318          982.1887       
  2582    56.4369    1565(40)          1593.1804          981.8339       
  2583    56.4569    1586(40)          1560.5854          981.4791       
  2584    56.4769    1570(39)          1533.2510          981.1243       
  2585    56.4969    1491(39)          1510.1553          980.7695       
  2586    56.5169    1456(39)          1489.2699          980.4148       
  2587    56.5369    1419(38)          1468.2095          980.0601       
  2588    56.5569    1411(38)          1447.2258          979.7053       
  2589    56.5769    1384(38)          1426.5487          979.3505       
  2590    56.5969    1450(37)          1406.1942          978.9957       
  2591    56.6169    1372(37)          1385.8877          978.6409       
  2592    56.6369    1371(37)          1366.7991          978.2861       
  2593    56.6569    1368(37)          1350.6813          977.9313       
  2594    56.6769    1379(37)          1338.4994          977.5765       
  2595    56.6969    1367(36)          1330.5220          977.2218       
  2596    56.7169    1388(36)          1325.6531          976.8670       
  2597    56.7369    1336(36)          1323.3623          976.5122       
  2598    56.7569    1288(36)          1322.4537          976.1574       
  2599    56.7769    1384(36)          1322.6537          975.8026       
  2600    56.7969    1305(36)          1324.4836          975.4478       
  2601    56.8169    1282(36)          1328.9081          975.0930       
  2602    56.8369    1224(37)          1337.6807          974.7383       
  2603    56.8569    1254(37)          1352.6931          974.3835       
  2604    56.8769    1314(37)          1376.7336          974.0287       
  2605    56.8969    1366(38)          1412.2454          973.6740       
  2606    56.9169    1382(38)          1462.0532          973.3192       
  2607    56.9369    1526(39)          1528.5771          972.9644       
  2608    56.9569    1572(40)          1612.0176          972.6096       
  2609    56.9769    1734(41)          1709.9663          972.2548       
  2610    56.9969    1842(43)          1820.9359          971.9000       
  2611    57.0169    1954(44)          1944.1263          971.5453       
  2612    57.0369    1956(45)          2064.6919          971.1905       
  2613    57.0569    2107(46)          2140.4253          970.8357       
  2614    57.0769    2096(46)          2130.8508          970.4809       
  2615    57.0969    2048(45)          2048.0569          970.1262       
  2616    57.1169    1923(44)          1943.4448          969.7714       
  2617    57.1369    1938(43)          1856.3744          969.4166       
  2618    57.1569    1804(42)          1801.0148          969.0618       
  2619    57.1769    1733(42)          1775.4128          968.7070       
  2620    57.1969    1829(42)          1761.7693          968.3522       
  2621    57.2169    1742(42)          1730.4733          967.9974       
  2622    57.2369    1694(41)          1663.7102          967.6427       
  2623    57.2569    1535(40)          1574.2153          967.2879       
  2624    57.2769    1535(39)          1485.1584          966.9331       
  2625    57.2969    1529(38)          1410.2778          966.5783       
  2626    57.3169    1341(37)          1352.3341          966.2235       
  2627    57.3369    1278(36)          1309.4705          965.8687       
  2628    57.3569    1374(36)          1278.8282          965.5140       
  2629    57.3769    1275(35)          1257.6481          965.1592       
  2630    57.3969    1307(35)          1243.8887          964.8044       
  2631    57.4169    1282(35)          1236.1306          964.4496       
  2632    57.4369    1246(35)          1233.5776          964.0948       
  2633    57.4569    1239(35)          1236.3188          963.7401       
  2634    57.4769    1292(35)          1244.4944          963.3853       
  2635    57.4969    1203(35)          1259.2915          963.0305       
  2636    57.5169    1239(36)          1282.0955          962.6758       
  2637    57.5369    1287(36)          1314.3267          962.3210       
  2638    57.5569    1392(37)          1356.4048          961.9662       
  2639    57.5769    1352(37)          1405.1193          961.6114       
  2640    57.5969    1377(38)          1450.3132          961.2566       
  2641    57.6169    1403(38)          1477.4987          960.9018       
  2642    57.6369    1310(38)          1481.4722          960.5470       
  2643    57.6569    1358(38)          1472.8586          960.1923       
  2644    57.6769    1368(38)          1463.9652          959.8375       
  2645    57.6969    1364(38)          1460.7758          959.4827       
  2646    57.7169    1431(38)          1467.3118          959.1279       
  2647    57.7369    1411(39)          1486.2662          958.7731       
  2648    57.7569    1409(39)          1515.1420          958.4183       
  2649    57.7769    1471(39)          1548.6593          958.0636       
  2650    57.7969    1570(40)          1585.4988          957.7088       
  2651    57.8169    1525(40)          1629.5767          957.3540       
  2652    57.8369    1613(41)          1683.8579          956.9992       
  2653    57.8569    1794(42)          1750.4622          956.6445       
  2654    57.8769    1698(43)          1828.1288          956.2897       
  2655    57.8969    1800(44)          1905.9208          955.9349       
  2656    57.9169    1796(44)          1969.5649          955.5801       
  2657    57.9369    1959(45)          2010.6686          955.2253       
  2658    57.9569    1968(45)          2018.7261          954.8705       
  2659    57.9769    1869(45)          1986.8519          954.5157       
  2660    57.9969    1812(44)          1933.9900          954.1609       
  2661    58.0169    1780(43)          1891.6691          953.8063       
  2662    58.0369    1806(43)          1877.3955          953.4515       
  2663    58.0569    1860(43)          1890.1431          953.0967       
  2664    58.0769    1976(44)          1922.3105          952.7419       
  2665    58.0969    2062(44)          1966.0823          952.3871       
  2666    58.1169    2182(45)          2010.9873          952.0323       
  2667    58.1369    2144(45)          2053.6589          951.6775       
  2668    58.1569    2316(46)          2101.1262          951.3227       
  2669    58.1769    2129(46)          2145.6489          950.9679       
  2670    58.1969    2081(46)          2154.1941          950.6132       
  2671    58.2169    2058(46)          2106.1489          950.2584       
  2672    58.2369    2155(45)          2026.6938          949.9036       
  2673    58.2569    2085(44)          1959.1740          949.5488       
  2674    58.2769    2135(44)          1926.5370          949.1940       
  2675    58.2969    2090(44)          1932.2074          948.8392       
  2676    58.3169    2063(44)          1965.3079          948.4845       
  2677    58.3369    2129(45)          2008.9692          948.1297       
  2678    58.3569    2119(45)          2038.6863          947.7750       
  2679    58.3769    2077(45)          2031.8251          947.4202       
  2680    58.3969    2039(44)          1978.2427          947.0654       
  2681    58.4169    1869(43)          1884.1890          946.7106       
  2682    58.4369    1827(42)          1774.9197          946.3558       
  2683    58.4569    1719(41)          1676.9453          946.0010       
  2684    58.4769    1740(40)          1602.4326          945.6462       
  2685    58.4969    1648(39)          1552.1035          945.2914       
  2686    58.5169    1646(39)          1522.6375          944.9367       
  2687    58.5369    1584(39)          1502.3951          944.5819       
  2688    58.5569    1476(38)          1474.8873          944.2271       
  2689    58.5769    1487(38)          1432.4747          943.8723       
  2690    58.5969    1357(37)          1382.9078          943.5176       
  2691    58.6169    1399(37)          1337.5514          943.1628       
  2692    58.6369    1326(36)          1302.0543          942.8080       
  2693    58.6569    1322(36)          1277.5216          942.4532       
  2694    58.6769    1258(36)          1261.7262          942.0984       
  2695    58.6969    1234(35)          1253.9994          941.7437       
  2696    58.7169    1214(35)          1253.7230          941.3889       
  2697    58.7369    1238(36)          1260.7788          941.0341       
  2698    58.7569    1281(36)          1276.1567          940.6793       
  2699    58.7769    1212(36)          1300.9359          940.3245       
  2700    58.7969    1341(37)          1337.6361          939.9697       
  2701    58.8169    1431(37)          1389.4080          939.6149       
  2702    58.8369    1372(38)          1459.9017          939.2601       
  2703    58.8569    1588(39)          1551.9846          938.9055       
  2704    58.8769    1653(41)          1662.9285          938.5507       
  2705    58.8969    1642(42)          1777.1760          938.1959       
  2706    58.9169    1691(43)          1861.5018          937.8411       
  2707    58.9369    1722(43)          1887.2832          937.4863       
  2708    58.9569    1640(43)          1865.6919          937.1315       
  2709    58.9769    1634(43)          1835.9080          936.7767       
  2710    58.9969    1701(43)          1824.8312          936.4219       
  2711    59.0169    1792(43)          1837.3833          936.0672       
  2712    59.0369    1721(43)          1870.7205          935.7124       
  2713    59.0569    1902(44)          1921.8293          935.3576       
  2714    59.0769    1950(45)          1982.8341          935.0028       
  2715    59.0969    1935(45)          2045.0471          934.6480       
  2716    59.1169    2010(46)          2112.9497          934.2932       
  2717    59.1369    2141(47)          2191.4780          933.9385       
  2718    59.1569    2181(48)          2269.8062          933.5837       
  2719    59.1769    2221(48)          2329.9087          933.2289       
  2720    59.1969    2362(49)          2375.6458          932.8741       
  2721    59.2169    2576(49)          2434.8625          932.5193       
  2722    59.2369    2553(50)          2526.8564          932.1646       
  2723    59.2569    2592(51)          2636.0156          931.8098       
  2724    59.2769    2641(52)          2725.8960          931.4550       
  2725    59.2969    2681(53)          2783.7249          931.1002       
  2726    59.3169    2709(53)          2826.9500          930.7454       
  2727    59.3369    2749(54)          2868.7295          930.3906       
  2728    59.3569    2652(54)          2904.0801          930.0359       
  2729    59.3769    2705(54)          2932.5386          929.6812       
  2730    59.3969    2820(54)          2967.9099          929.3264       
  2731    59.4169    2811(55)          3015.1040          928.9716       
  2732    59.4369    2801(55)          3046.9934          928.6168       
  2733    59.4569    2572(55)          3017.8569          928.2620       
  2734    59.4769    2591(54)          2907.5098          927.9072       
  2735    59.4969    2598(52)          2748.7915          927.5524       
  2736    59.5169    2524(51)          2589.9263          927.1976       
  2737    59.5369    2353(50)          2455.0522          926.8429       
  2738    59.5569    2283(48)          2348.3796          926.4881       
  2739    59.5769    2147(48)          2265.5874          926.1333       
  2740    59.5969    2112(47)          2194.1589          925.7785       
  2741    59.6169    2070(46)          2115.2109          925.4237       
  2742    59.6369    1956(45)          2016.2549          925.0689       
  2743    59.6569    1873(44)          1910.5988          924.7141       
  2744    59.6769    1862(43)          1824.7634          924.3594       
  2745    59.6969    1825(42)          1773.8282          924.0046       
  2746    59.7169    1852(42)          1756.7477          923.6498       
  2747    59.7369    1856(42)          1761.9314          923.2950       
  2748    59.7569    1905(42)          1769.4038          922.9402       
  2749    59.7769    1832(42)          1756.9307          922.5854       
  2750    59.7969    1802(41)          1716.6721          922.2307       
  2751    59.8169    1743(41)          1666.6982          921.8759       
  2752    59.8369    1748(40)          1632.1014          921.5211       
  2753    59.8569    1687(40)          1625.8501          921.1664       
  2754    59.8769    1716(41)          1646.0309          920.8116       
  2755    59.8969    1696(41)          1677.2676          920.4568       
  2756    59.9169    1648(41)          1696.6272          920.1021       
  2757    59.9369    1589(41)          1687.2081          919.7473       
  2758    59.9569    1524(41)          1646.5586          919.3925       
  2759    59.9769    1530(40)          1584.8226          919.0377       
  2760    59.9969    1433(39)          1519.8345          918.6829       
  2761    60.0169    1450(38)          1467.3344          918.3281       
  2762    60.0369    1351(38)          1433.1516          917.9733       
  2763    60.0569    1381(38)          1412.6174          917.6185       
  2764    60.0769    1316(37)          1397.2058          917.2638       
  2765    60.0969    1356(37)          1382.7600          916.9090       
  2766    60.1169    1322(37)          1370.2672          916.5542       
  2767    60.1369    1336(37)          1361.5305          916.1994       
  2768    60.1569    1340(37)          1359.8738          915.8446       
  2769    60.1769    1363(37)          1371.5583          915.4898       
  2770    60.1969    1442(37)          1401.4031          915.1351       
  2771    60.2169    1409(38)          1452.1151          914.7803       
  2772    60.2369    1564(39)          1520.1536          914.4255       
  2773    60.2569    1603(40)          1598.4105          914.0707       
  2774    60.2769    1605(41)          1677.4418          913.7159       
  2775    60.2969    1639(42)          1742.8867          913.3611       
  2776    60.3169    1688(42)          1774.1567          913.0063       
  2777    60.3369    1558(42)          1757.0612          912.6516       
  2778    60.3569    1627(41)          1705.7317          912.2969       
  2779    60.3769    1598(41)          1653.3009          911.9421       
  2780    60.3969    1657(40)          1624.6189          911.5873       
  2781    60.4169    1700(40)          1626.5479          911.2325       
  2782    60.4369    1691(41)          1655.9050          910.8777       
  2783    60.4569    1659(41)          1701.7894          910.5229       
  2784    60.4769    1737(42)          1743.5996          910.1682       
  2785    60.4969    1694(42)          1752.0162          909.8134       
  2786    60.5169    1624(41)          1707.5194          909.4586       
  2787    60.5369    1537(40)          1621.4183          909.1038       
  2788    60.5569    1488(39)          1526.3210          908.7490       
  2789    60.5769    1477(38)          1447.8259          908.3942       
  2790    60.5969    1470(37)          1395.3726          908.0394       
  2791    60.6169    1442(37)          1368.8469          907.6847       
  2792    60.6369    1441(37)          1361.8400          907.3299       
  2793    60.6569    1406(37)          1363.4813          906.9751       
  2794    60.6769    1355(37)          1360.5630          906.6203       
  2795    60.6969    1386(37)          1347.6870          906.2656       
  2796    60.7169    1357(37)          1333.5100          905.9108       
  2797    60.7369    1434(36)          1329.6742          905.5560       
  2798    60.7569    1524(37)          1343.5181          905.2012       
  2799    60.7769    1513(37)          1376.9016          904.8464       
  2800    60.7969    1560(38)          1425.7671          904.4916       
  2801    60.8169    1626(38)          1476.0264          904.1368       
  2802    60.8369    1597(39)          1503.0742          903.7820       
  2803    60.8569    1578(39)          1489.8108          903.4274       
  2804    60.8769    1625(38)          1447.3625          903.0726       
  2805    60.8969    1500(37)          1401.9673          902.7178       
  2806    60.9169    1510(37)          1371.5532          902.3630       
  2807    60.9369    1488(37)          1362.3147          902.0082       
  2808    60.9569    1474(37)          1373.2620          901.6534       
  2809    60.9769    1542(37)          1395.5306          901.2986       
  2810    60.9969    1465(38)          1413.9937          900.9438       
  2811    61.0169    1500(38)          1414.0652          900.5891       
  2812    61.0369    1437(37)          1397.8322          900.2343       
  2813    61.0569    1450(37)          1380.2632          899.8795       
  2814    61.0769    1422(37)          1374.0359          899.5247       
  2815    61.0969    1432(37)          1384.0492          899.1699       
  2816    61.1169    1378(38)          1407.1650          898.8151       
  2817    61.1369    1382(38)          1435.0498          898.4603       
  2818    61.1569    1365(38)          1459.5239          898.1056       
  2819    61.1769    1485(39)          1482.9712          897.7508       
  2820    61.1969    1456(39)          1517.3163          897.3961       
  2821    61.2169    1604(40)          1575.7412          897.0413       
  2822    61.2369    1790(41)          1669.5099          896.6865       
  2823    61.2569    1878(43)          1807.3098          896.3317       
  2824    61.2769    2004(45)          1994.8613          895.9769       
  2825    61.2969    2191(47)          2227.1589          895.6221       
  2826    61.3169    2465(50)          2475.5190          895.2673       
  2827    61.3369    2451(52)          2675.0281          894.9125       
  2828    61.3569    2373(52)          2747.9326          894.5578       
  2829    61.3769    2243(52)          2688.3503          894.2030       
  2830    61.3969    2291(51)          2581.6533          893.8483       
  2831    61.4169    2347(50)          2520.8301          893.4934       
  2832    61.4369    2572(51)          2555.9949          893.1387       
  2833    61.4569    2766(52)          2702.7971          892.7839       
  2834    61.4769    3008(54)          2950.3652          892.4291       
  2835    61.4969    3197(57)          3245.1892          892.0743       
  2836    61.5169    3084(59)          3474.6470          891.7195       
  2837    61.5369    3005(59)          3513.5261          891.3647       
  2838    61.5569    2900(58)          3341.6755          891.0100       
  2839    61.5769    2793(55)          3065.2407          890.6552       
  2840    61.5969    2602(53)          2798.3267          890.3004       
  2841    61.6169    2480(51)          2594.5776          889.9456       
  2842    61.6369    2361(50)          2470.9683          889.5908       
  2843    61.6569    2316(49)          2426.8169          889.2360       
  2844    61.6769    2337(49)          2435.7510          888.8812       
  2845    61.6969    2236(49)          2442.7039          888.5266       
  2846    61.7169    2243(49)          2400.5737          888.1718       
  2847    61.7369    2227(48)          2318.9199          887.8170       
  2848    61.7569    2120(47)          2241.9204          887.4622       
  2849    61.7769    2150(47)          2195.9263          887.1074       
  2850    61.7969    2223(47)          2179.8279          886.7526       
  2851    61.8169    2175(47)          2180.7305          886.3978       
  2852    61.8369    2168(47)          2194.6909          886.0430       
  2853    61.8569    2173(47)          2231.1016          885.6883       
  2854    61.8769    2185(48)          2286.7036          885.3335       
  2855    61.8969    2121(48)          2329.0659          884.9787       
  2856    61.9169    2076(48)          2314.5183          884.6239       
  2857    61.9369    1971(47)          2231.5542          884.2692       
  2858    61.9569    1985(46)          2115.2964          883.9143       
  2859    61.9769    1879(45)          2005.5657          883.5596       
  2860    61.9969    1839(44)          1920.9260          883.2048       
  2861    62.0169    1790(43)          1869.4795          882.8500       
  2862    62.0369    1779(43)          1853.6555          882.4952       
  2863    62.0569    1754(43)          1860.4508          882.1404       
  2864    62.0769    1756(43)          1865.7528          881.7856       
  2865    62.0969    1817(43)          1851.2028          881.4309       
  2866    62.1169    1746(43)          1822.0707          881.0761       
  2867    62.1369    1737(42)          1790.6300          880.7213       
  2868    62.1569    1663(42)          1750.0303          880.3665       
  2869    62.1769    1629(41)          1684.1792          880.0117       
  2870    62.1969    1526(40)          1598.9772          879.6570       
  2871    62.2169    1532(39)          1517.6802          879.3022       
  2872    62.2369    1462(38)          1457.8582          878.9474       
  2873    62.2569    1495(38)          1425.1987          878.5927       
  2874    62.2769    1494(38)          1417.0845          878.2379       
  2875    62.2969    1396(38)          1428.0049          877.8831       
  2876    62.3169    1506(38)          1447.1985          877.5283       
  2877    62.3369    1540(38)          1462.2849          877.1735       
  2878    62.3569    1610(38)          1470.4487          876.8187       
  2879    62.3769    1645(39)          1484.0332          876.4640       
  2880    62.3969    1712(39)          1516.8713          876.1092       
  2881    62.4169    1719(40)          1573.2582          875.7544       
  2882    62.4369    1802(41)          1643.1127          875.3996       
  2883    62.4569    1850(41)          1700.9042          875.0448       
  2884    62.4769    1873(42)          1724.1946          874.6901       
  2885    62.4969    1864(41)          1722.1272          874.3352       
  2886    62.5169    1822(42)          1728.9875          873.9805       
  2887    62.5369    1908(42)          1773.6462          873.6257       
  2888    62.5569    1938(43)          1866.1980          873.2709       
  2889    62.5769    1996(45)          1995.7321          872.9161       
  2890    62.5969    2002(46)          2119.0393          872.5613       
  2891    62.6169    2023(47)          2168.8965          872.2065       
  2892    62.6369    1940(46)          2109.1680          871.8518       
  2893    62.6569    1885(44)          1974.7761          871.4970       
  2894    62.6769    1844(43)          1830.9247          871.1422       
  2895    62.6969    1814(41)          1721.1969          870.7875       
  2896    62.7169    1639(41)          1658.7402          870.4327       
  2897    62.7369    1641(40)          1637.6807          870.0779       
  2898    62.7569    1614(40)          1637.4746          869.7231       
  2899    62.7769    1587(40)          1627.3022          869.3683       
  2900    62.7969    1455(40)          1581.3409          869.0135       
  2901    62.8169    1516(39)          1503.4875          868.6588       
  2902    62.8369    1436(38)          1419.8503          868.3040       
  2903    62.8569    1465(37)          1350.8519          867.9492       
  2904    62.8769    1457(36)          1303.0432          867.5945       
  2905    62.8969    1361(36)          1275.8978          867.2396       
  2906    62.9169    1373(36)          1265.9124          866.8849       
  2907    62.9369    1391(36)          1270.3129          866.5301       
  2908    62.9569    1385(36)          1286.5554          866.1753       
  2909    62.9769    1398(36)          1308.7405          865.8205       
  2910    62.9969    1428(36)          1326.4241          865.4657       
  2911    63.0169    1424(37)          1333.1461          865.1110       
  2912    63.0369    1410(37)          1332.6790          864.7562       
  2913    63.0569    1386(36)          1328.9521          864.4014       
  2914    63.0769    1305(36)          1318.5303          864.0466       
  2915    63.0969    1384(36)          1299.4634          863.6918       
  2916    63.1169    1348(36)          1279.3257          863.3370       
  2917    63.1369    1325(36)          1266.4633          862.9822       
  2918    63.1569    1305(36)          1261.7496          862.6274       
  2919    63.1769    1269(36)          1261.3138          862.2728       
  2920    63.1969    1310(36)          1263.7931          861.9180       
  2921    63.2169    1298(36)          1271.9967          861.5632       
  2922    63.2369    1388(36)          1286.4084          861.2084       
  2923    63.2569    1331(36)          1304.9426          860.8536       
  2924    63.2769    1352(36)          1327.7783          860.4988       
  2925    63.2969    1334(37)          1357.0482          860.1440       
  2926    63.3169    1332(37)          1391.9927          859.7892       
  2927    63.3369    1529(38)          1428.8770          859.4344       
  2928    63.3569    1569(38)          1466.6344          859.0797       
  2929    63.3769    1464(39)          1512.5565          858.7249       
  2930    63.3969    1589(40)          1575.7626          858.3701       
  2931    63.4169    1726(41)          1651.9773          858.0154       
  2932    63.4369    1739(41)          1721.8298          857.6605       
  2933    63.4569    1751(42)          1763.9111          857.3058       
  2934    63.4769    1722(42)          1772.2183          856.9510       
  2935    63.4969    1734(42)          1759.9753          856.5962       
  2936    63.5169    1740(42)          1746.6868          856.2415       
  2937    63.5369    1799(42)          1745.2539          855.8867       
  2938    63.5569    1840(42)          1763.2197          855.5319       
  2939    63.5769    1913(43)          1808.4465          855.1771       
  2940    63.5969    1943(43)          1884.5867          854.8223       
  2941    63.6169    1946(45)          1982.6102          854.4675       
  2942    63.6369    1977(46)          2080.8047          854.1127       
  2943    63.6569    1994(46)          2149.5457          853.7579       
  2944    63.6769    1978(47)          2165.0688          853.4032       
  2945    63.6969    1871(46)          2121.6777          853.0485       
  2946    63.7169    1858(45)          2033.5813          852.6937       
  2947    63.7369    1833(44)          1935.1232          852.3389       
  2948    63.7569    1881(43)          1863.0983          851.9841       
  2949    63.7769    1862(43)          1835.2412          851.6293       
  2950    63.7969    1802(43)          1844.6807          851.2745       
  2951    63.8169    1865(43)          1868.8943          850.9197       
  2952    63.8369    1805(43)          1886.0009          850.5648       
  2953    63.8569    1825(43)          1887.1138          850.2103       
  2954    63.8769    1890(43)          1872.7588          849.8554       
  2955    63.8969    1814(43)          1851.5897          849.5005       
  2956    63.9169    1916(43)          1843.7706          849.1458       
  2957    63.9369    2006(43)          1868.4658          848.7911       
  2958    63.9569    1994(44)          1921.9700          848.4362       
  2959    63.9769    2014(44)          1968.4487          848.0814       
  2960    63.9969    2095(44)          1958.0813          847.7267       
  2961    64.0169    1895(43)          1878.5081          847.3719       
  2962    64.0369    1878(42)          1768.3687          847.0171       
  2963    64.0569    1723(41)          1670.0989          846.6624       
  2964    64.0769    1664(40)          1602.3142          846.3076       
  2965    64.0969    1567(40)          1571.0349          845.9528       
  2966    64.1169    1708(40)          1576.0166          845.5979       
  2967    64.1369    1654(40)          1609.0459          845.2432       
  2968    64.1569    1657(41)          1651.0424          844.8885       
  2969    64.1769    1801(41)          1682.7964          844.5336       
  2970    64.1969    1886(41)          1706.6724          844.1789       
  2971    64.2169    1800(42)          1743.6763          843.8242       
  2972    64.2369    1924(42)          1805.7518          843.4694       
  2973    64.2569    1774(43)          1878.4939          843.1145       
  2974    64.2769    1778(44)          1928.6437          842.7598       
  2975    64.2969    1780(44)          1931.5110          842.4050       
  2976    64.3169    1733(44)          1892.3430          842.0502       
  2977    64.3369    1716(43)          1843.8303          841.6953       
  2978    64.3569    1742(43)          1821.8704          841.3407       
  2979    64.3769    1834(43)          1840.2688          840.9858       
  2980    64.3969    1863(43)          1883.2124          840.6310       
  2981    64.4169    1774(44)          1911.8032          840.2763       
  2982    64.4369    1727(44)          1895.3562          839.9216       
  2983    64.4569    1638(43)          1831.4041          839.5667       
  2984    64.4769    1616(42)          1737.5786          839.2119       
  2985    64.4969    1546(40)          1634.5706          838.8571       
  2986    64.5169    1456(39)          1542.9177          838.5024       
  2987    64.5369    1507(38)          1477.1866          838.1476       
  2988    64.5569    1398(38)          1438.5571          837.7928       
  2989    64.5769    1370(38)          1414.1450          837.4381       
  2990    64.5969    1384(37)          1383.5625          837.0833       
  2991    64.6169    1228(37)          1340.5527          836.7284       
  2992    64.6369    1220(36)          1293.0151          836.3737       
  2993    64.6569    1313(35)          1253.5948          836.0190       
  2994    64.6769    1230(35)          1227.8481          835.6641       
  2995    64.6969    1244(35)          1215.2551          835.3094       
  2996    64.7169    1242(35)          1211.2760          834.9547       
  2997    64.7369    1278(35)          1211.7511          834.5998       
  2998    64.7569    1255(35)          1217.5085          834.2449       
  2999    64.7769    1224(35)          1231.9761          833.8903       
  3000    64.7969    1167(35)          1256.6440          833.5355       
  3001    64.8169    1320(36)          1286.2480          833.1807       
  3002    64.8369    1244(36)          1313.7523          832.8258       
  3003    64.8569    1291(37)          1336.6525          832.4712       
  3004    64.8769    1260(37)          1359.6615          832.1163       
  3005    64.8969    1319(37)          1385.9366          831.7615       
  3006    64.9169    1356(38)          1408.9124          831.4067       
  3007    64.9369    1329(38)          1417.8447          831.0521       
  3008    64.9569    1374(38)          1413.5952          830.6972       
  3009    64.9769    1399(38)          1410.2734          830.3423       
  3010    64.9969    1421(38)          1421.5527          829.9876       
  3011    65.0169    1437(38)          1452.6221          829.6329       
  3012    65.0369    1493(39)          1505.3285          829.2780       
  3013    65.0569    1603(40)          1578.2585          828.9233       
  3014    65.0769    1702(41)          1659.0854          828.5686       
  3015    65.0969    1634(41)          1717.7449          828.2137       
  3016    65.1169    1758(42)          1732.4199          827.8589       
  3017    65.1369    1763(41)          1716.8225          827.5042       
  3018    65.1569    1797(41)          1701.5383          827.1494       
  3019    65.1769    1844(41)          1703.1886          826.7946       
  3020    65.1969    1813(42)          1729.4407          826.4398       
  3021    65.2169    1871(42)          1790.8037          826.0851       
  3022    65.2369    1922(43)          1889.1848          825.7303       
  3023    65.2569    1948(45)          1999.5779          825.3754       
  3024    65.2769    1978(45)          2064.6460          825.0207       
  3025    65.2969    1913(45)          2035.2474          824.6660       
  3026    65.3169    1814(44)          1923.4838          824.3112       
  3027    65.3369    1813(42)          1784.5914          823.9563       
  3028    65.3569    1658(41)          1661.1582          823.6017       
  3029    65.3769    1574(40)          1570.1890          823.2468       
  3030    65.3969    1591(39)          1517.3223          822.8920       
  3031    65.4169    1571(39)          1500.7648          822.5372       
  3032    65.4369    1538(39)          1506.8778          822.1825       
  3033    65.4569    1460(39)          1510.2393          821.8276       
  3034    65.4769    1447(39)          1488.2207          821.4728       
  3035    65.4969    1421(38)          1442.5233          821.1181       
  3036    65.5169    1319(37)          1394.5410          820.7634       
  3037    65.5369    1353(37)          1362.0515          820.4085       
  3038    65.5569    1346(37)          1346.5554          820.0538       
  3039    65.5769    1270(37)          1336.9302          819.6991       
  3040    65.5969    1248(36)          1319.6963          819.3442       
  3041    65.6169    1282(36)          1288.9143          818.9894       
  3042    65.6369    1221(35)          1247.4613          818.6346       
  3043    65.6569    1145(35)          1204.5563          818.2799       
  3044    65.6769    1145(34)          1168.5197          817.9250       
  3045    65.6969    1139(34)          1144.6730          817.5703       
  3046    65.7169    1091(34)          1133.6431          817.2156       
  3047    65.7369    1056(34)          1132.3169          816.8607       
  3048    65.7569    1063(34)          1133.2638          816.5059       
  3049    65.7769    1087(34)          1128.2146          816.1512       
  3050    65.7969    1009(33)          1113.2543          815.7964       
  3051    65.8169    1055(33)          1090.5762          815.4416       
  3052    65.8369    1003(33)          1065.2795          815.0867       
  3053    65.8569    1027(32)          1041.8005          814.7322       
  3054    65.8769    988(32)          1021.4144          814.3773        
  3055    65.8969    973(32)          1004.5045          814.0225        
  3056    65.9169    994(31)           991.6267          813.6677        
  3057    65.9369    976(31)           982.8232          813.3130        
  3058    65.9569    1020(31)           977.2317          812.9581       
  3059    65.9769    987(31)           973.9857          812.6033        
  3060    65.9969    987(31)           973.1199          812.2485        
  3061    66.0169    966(31)           974.7650          811.8939        
  3062    66.0369    998(31)           979.7707          811.5390        
  3063    66.0569    1001(31)           986.8309          811.1843       
  3064    66.0769    987(32)           997.0721          810.8295        
  3065    66.0969    1036(32)          1011.6379          810.4747       
  3066    66.1169    1019(32)          1032.1622          810.1198       
  3067    66.1369    1042(33)          1060.3696          809.7651       
  3068    66.1569    1207(33)          1098.1110          809.4104       
  3069    66.1769    1111(34)          1145.2229          809.0866       
  3070    66.1969    1167(35)          1196.2217          808.8354       
  3071    66.2169    1241(35)          1237.4460          808.5843       
  3072    66.2369    1212(35)          1254.2301          808.3330       
  3073    66.2569    1166(35)          1249.4023          808.0817       
  3074    66.2769    1250(35)          1241.2292          807.8305       
  3075    66.2969    1245(35)          1245.9929          807.5793       
  3076    66.3169    1253(36)          1271.7913          807.3281       
  3077    66.3369    1332(36)          1321.2429          807.0768       
  3078    66.3569    1435(37)          1395.3984          806.8257       
  3079    66.3769    1557(39)          1494.7030          806.5744       
  3080    66.3969    1636(40)          1618.6731          806.3231       
  3081    66.4169    1729(42)          1759.5333          806.0720       
  3082    66.4369    1751(44)          1898.4624          805.8207       
  3083    66.4569    1765(45)          1998.5249          805.5695       
  3084    66.4769    1715(45)          2016.9944          805.3182       
  3085    66.4969    1827(44)          1955.1246          805.0670       
  3086    66.5169    1800(43)          1866.1943          804.8159       
  3087    66.5369    1678(42)          1800.2849          804.5646       
  3088    66.5569    1745(42)          1772.5266          804.3134       
  3089    66.5769    1647(42)          1769.9958          804.0622       
  3090    66.5969    1688(42)          1771.9497          803.8109       
  3091    66.6169    1685(42)          1764.7480          803.5596       
  3092    66.6369    1617(42)          1739.7970          803.3085       
  3093    66.6569    1598(41)          1684.9872          803.0573       
  3094    66.6769    1566(40)          1599.0574          802.8060       
  3095    66.6969    1460(39)          1503.8713          802.5548       
  3096    66.7169    1479(38)          1423.1265          802.3036       
  3097    66.7369    1353(37)          1365.5348          802.0524       
  3098    66.7569    1349(36)          1323.6686          801.8011       
  3099    66.7769    1298(36)          1285.0835          801.5499       
  3100    66.7969    1301(35)          1242.5685          801.2987       
  3101    66.8169    1250(35)          1198.4695          801.0474       
  3102    66.8369    1145(34)          1158.3275          800.7961       
  3103    66.8569    1157(34)          1125.3069          800.5450       
  3104    66.8769    1172(33)          1100.6210          800.2938       
  3105    66.8969    1180(33)          1085.1233          800.0425       
  3106    66.9169    1116(33)          1079.1520          799.7913       
  3107    66.9369    1152(33)          1083.4283          799.5401       
  3108    66.9569    1210(33)          1099.0586          799.2888       
  3109    66.9769    1176(34)          1127.2271          799.0376       
  3110    66.9969    1210(34)          1169.6335          798.7864       
  3111    67.0169    1249(35)          1226.7266          798.5352       
  3112    67.0369    1302(36)          1295.1074          798.2839       
  3113    67.0569    1303(37)          1363.3245          798.0327       
  3114    67.0769    1281(38)          1407.5974          797.7816       
  3115    67.0969    1328(38)          1410.4760          797.5303       
  3116    67.1169    1287(37)          1383.5356          797.2790       
  3117    67.1369    1289(37)          1353.0100          797.0278       
  3118    67.1569    1232(37)          1335.3303          796.7766       
  3119    67.1769    1336(37)          1337.9131          796.5253       
  3120    67.1969    1339(37)          1365.4130          796.2742       
  3121    67.2169    1443(38)          1417.7262          796.0230       
  3122    67.2369    1394(39)          1483.0004          795.7717       
  3123    67.2569    1357(39)          1533.9675          795.5204       
  3124    67.2769    1350(39)          1543.2587          795.2692       
  3125    67.2969    1352(39)          1506.5889          795.0181       
  3126    67.3169    1301(38)          1445.0557          794.7668       
  3127    67.3369    1340(37)          1385.4875          794.5155       
  3128    67.3569    1290(37)          1344.2969          794.2644       
  3129    67.3769    1265(36)          1327.9614          794.0131       
  3130    67.3969    1312(37)          1333.3320          793.7618       
  3131    67.4169    1375(37)          1347.4724          793.5107       
  3132    67.4369    1265(37)          1350.2585          793.2595       
  3133    67.4569    1263(36)          1329.7365          793.0082       
  3134    67.4769    1216(36)          1290.0618          792.7570       
  3135    67.4969    1194(35)          1242.1521          792.5057       
  3136    67.5169    1239(35)          1197.5138          792.2546       
  3137    67.5369    1217(34)          1162.6541          792.0033       
  3138    67.5569    1213(34)          1142.6318          791.7521       
  3139    67.5769    1104(34)          1134.3126          791.5009       
  3140    67.5969    1140(34)          1132.3456          791.2496       
  3141    67.6169    1126(34)          1129.8201          790.9984       
  3142    67.6369    1144(34)          1122.3842          790.7472       
  3143    67.6569    1127(33)          1112.3873          790.4960       
  3144    67.6769    1152(33)          1106.1602          790.2447       
  3145    67.6969    1164(33)          1106.3577          789.9935       
  3146    67.7169    1158(33)          1114.5603          789.7424       
  3147    67.7369    1186(34)          1131.9828          789.4911       
  3148    67.7569    1282(34)          1160.0219          789.2398       
  3149    67.7769    1253(35)          1201.1877          788.9886       
  3150    67.7969    1354(35)          1258.8212          788.7374       
  3151    67.8169    1440(37)          1336.2888          788.4861       
  3152    67.8369    1597(38)          1434.5256          788.2349       
  3153    67.8569    1604(39)          1545.5485          787.9838       
  3154    67.8769    1691(41)          1644.0801          787.7325       
  3155    67.8969    1771(41)          1693.6078          787.4812       
  3156    67.9169    1751(41)          1684.1040          787.2300       
  3157    67.9369    1846(41)          1648.8248          786.9789       
  3158    67.9569    1811(40)          1627.8875          786.7276       
  3159    67.9769    1861(41)          1640.9082          786.4763       
  3160    67.9969    1820(41)          1688.1146          786.2251       
  3161    68.0169    1892(42)          1755.6619          785.9739       
  3162    68.0369    1893(43)          1821.5107          785.7227       
  3163    68.0569    1900(43)          1861.4264          785.4714       
  3164    68.0769    1780(43)          1858.1877          785.2203       
  3165    68.0969    1813(43)          1807.4856          784.9690       
  3166    68.1169    1738(42)          1728.7524          784.7177       
  3167    68.1369    1726(41)          1653.6627          784.4666       
  3168    68.1569    1655(40)          1601.3323          784.2153       
  3169    68.1769    1617(40)          1572.3536          783.9641       
  3170    68.1969    1592(39)          1558.7930          783.7129       
  3171    68.2169    1637(39)          1550.3127          783.4617       
  3172    68.2369    1622(39)          1537.3236          783.2104       
  3173    68.2569    1562(39)          1515.4287          782.9592       
  3174    68.2769    1503(39)          1487.2303          782.7079       
  3175    68.2969    1531(38)          1457.8237          782.4568       
  3176    68.3169    1479(38)          1433.0229          782.2055       
  3177    68.3369    1473(38)          1418.2212          781.9542       
  3178    68.3569    1488(38)          1413.8467          781.7031       
  3179    68.3769    1525(38)          1418.5236          781.4518       
  3180    68.3969    1498(38)          1431.5367          781.2006       
  3181    68.4169    1522(38)          1452.0497          780.9494       
  3182    68.4369    1490(38)          1476.7756          780.6982       
  3183    68.4569    1544(39)          1498.9999          780.4470       
  3184    68.4769    1551(39)          1509.4702          780.1957       
  3185    68.4969    1625(39)          1502.8741          779.9445       
  3186    68.5169    1525(39)          1485.8032          779.6933       
  3187    68.5369    1594(38)          1469.3766          779.4420       
  3188    68.5569    1494(38)          1460.4260          779.1909       
  3189    68.5769    1507(38)          1461.3779          778.9396       
  3190    68.5969    1622(38)          1472.4529          778.6884       
  3191    68.6169    1574(39)          1492.7283          778.4371       
  3192    68.6369    1573(39)          1520.5530          778.1859       
  3193    68.6569    1683(39)          1553.1029          777.9347       
  3194    68.6769    1680(40)          1588.6559          777.6834       
  3195    68.6969    1647(40)          1630.2263          777.4323       
  3196    68.7169    1790(41)          1686.4498          777.1811       
  3197    68.7369    1866(42)          1765.3450          776.9298       
  3198    68.7569    1965(43)          1871.1135          776.6785       
  3199    68.7769    2054(45)          2005.3279          776.4273       
  3200    68.7969    2112(46)          2160.2969          776.1761       
  3201    68.8169    2198(48)          2304.7273          775.9249       
  3202    68.8369    2227(49)          2387.1965          775.6737       
  3203    68.8569    2253(49)          2373.0601          775.4224       
  3204    68.8769    2154(48)          2278.7695          775.1712       
  3205    68.8969    2087(46)          2161.4622          774.9199       
  3206    68.9169    2144(46)          2074.7151          774.6688       
  3207    68.9369    2204(45)          2045.8558          774.4176       
  3208    68.9569    2246(46)          2082.3823          774.1663       
  3209    68.9769    2300(47)          2182.0391          773.9151       
  3210    68.9969    2294(48)          2326.4551          773.6638       
  3211    69.0169    2422(50)          2466.0793          773.4127       
  3212    69.0369    2287(50)          2523.0820          773.1614       
  3213    69.0569    2257(49)          2443.5439          772.9102       
  3214    69.0769    2103(48)          2257.6360          772.6589       
  3215    69.0969    2014(45)          2046.3986          772.4077       
  3216    69.1169    1870(43)          1868.1055          772.1566       
  3217    69.1369    1816(42)          1743.6642          771.9053       
  3218    69.1569    1740(41)          1673.7515          771.6541       
  3219    69.1769    1799(41)          1651.7968          771.4028       
  3220    69.1969    1678(41)          1666.1725          771.1516       
  3221    69.2169    1791(41)          1695.7987          770.9003       
  3222    69.2369    1750(41)          1712.3213          770.6492       
  3223    69.2569    1748(41)          1703.2498          770.3979       
  3224    69.2769    1712(41)          1688.2970          770.1467       
  3225    69.2969    1744(41)          1696.4597          769.8955       
  3226    69.3169    1753(42)          1742.6953          769.6442       
  3227    69.3369    1714(43)          1821.0895          769.3931       
  3228    69.3569    1796(44)          1898.7881          769.1418       
  3229    69.3769    1840(44)          1921.9736          768.8906       
  3230    69.3969    1772(43)          1862.7582          768.6393       
  3231    69.4169    1760(42)          1754.4109          768.3881       
  3232    69.4369    1721(41)          1650.4746          768.1370       
  3233    69.4569    1664(40)          1581.8872          767.8857       
  3234    69.4769    1624(39)          1555.4048          767.6345       
  3235    69.4969    1568(40)          1562.5752          767.3832       
  3236    69.5169    1662(40)          1585.5925          767.1320       
  3237    69.5369    1611(40)          1604.8408          766.8807       
  3238    69.5569    1518(40)          1604.1453          766.6296       
  3239    69.5769    1569(40)          1569.1206          766.3783       
  3240    69.5969    1510(39)          1501.4346          766.1271       
  3241    69.6169    1405(38)          1424.4546          765.8759       
  3242    69.6369    1390(37)          1360.7853          765.6246       
  3243    69.6569    1351(36)          1317.8420          765.3734       
  3244    69.6769    1365(36)          1288.8877          765.1222       
  3245    69.6969    1341(36)          1262.5446          764.8710       
  3246    69.7169    1281(35)          1231.6886          764.6197       
  3247    69.7369    1284(35)          1197.4602          764.3685       
  3248    69.7569    1220(34)          1167.3862          764.1173       
  3249    69.7769    1198(34)          1147.9006          763.8661       
  3250    69.7969    1179(34)          1140.4004          763.6149       
  3251    69.8169    1240(34)          1142.1321          763.3636       
  3252    69.8369    1266(34)          1148.4128          763.1124       
  3253    69.8569    1227(34)          1154.1720          762.8611       
  3254    69.8769    1239(34)          1154.1505          762.6099       
  3255    69.8969    1245(34)          1148.1458          762.3586       
  3256    69.9169    1232(34)          1143.3933          762.1075       
  3257    69.9369    1274(34)          1148.6414          761.8563       
  3258    69.9569    1328(34)          1168.9421          761.6050       
  3259    69.9769    1359(35)          1205.0552          761.3538       
  3260    69.9969    1371(35)          1253.1006          761.1025       
  3261    70.0169    1528(36)          1305.3477          760.8514       
  3262    70.0369    1430(37)          1355.2869          760.6001       
  3263    70.0569    1555(37)          1399.1497          760.3489       
  3264    70.0769    1505(38)          1430.7395          760.0977       
  3265    70.0969    1495(38)          1442.7004          759.8464       
  3266    70.1169    1511(38)          1439.3551          759.5953       
  3267    70.1369    1466(38)          1439.5726          759.3440       
  3268    70.1569    1493(38)          1456.0012          759.0928       
  3269    70.1769    1470(39)          1483.6738          758.8416       
  3270    70.1969    1581(39)          1505.0063          758.5903       
  3271    70.2169    1590(39)          1511.0928          758.3391       
  3272    70.2369    1505(39)          1512.8979          758.0879       
  3273    70.2569    1610(39)          1523.9838          757.8367       
  3274    70.2769    1544(39)          1542.2269          757.5854       
  3275    70.2969    1523(39)          1552.0914          757.3342       
  3276    70.3169    1556(39)          1545.1172          757.0829       
  3277    70.3369    1448(39)          1529.3743          756.8318       
  3278    70.3569    1471(39)          1520.2686          756.5805       
  3279    70.3769    1563(39)          1525.9153          756.3293       
  3280    70.3969    1471(39)          1540.8708          756.0780       
  3281    70.4169    1513(39)          1552.2241          755.8268       
  3282    70.4369    1468(39)          1550.6211          755.5757       
  3283    70.4569    1527(39)          1539.6912          755.3244       
  3284    70.4769    1483(39)          1532.6040          755.0732       
  3285    70.4969    1558(39)          1533.8364          754.8219       
  3286    70.5169    1468(39)          1533.2891          754.5707       
  3287    70.5369    1565(39)          1520.0151          754.3195       
  3288    70.5569    1471(39)          1497.0854          754.0683       
  3289    70.5769    1458(38)          1474.2627          753.8170       
  3290    70.5969    1468(38)          1451.4897          753.5658       
  3291    70.6169    1382(38)          1422.4883          753.3146       
  3292    70.6369    1413(37)          1387.9630          753.0634       
  3293    70.6569    1416(37)          1358.1570          752.8122       
  3294    70.6769    1453(37)          1346.2249          752.5609       
  3295    70.6969    1386(37)          1358.3391          752.3097       
  3296    70.7169    1513(37)          1389.8069          752.0584       
  3297    70.7369    1566(38)          1428.2938          751.8073       
  3298    70.7569    1585(38)          1459.9624          751.5560       
  3299    70.7769    1568(38)          1474.2446          751.3048       
  3300    70.7969    1514(38)          1467.2446          751.0536       
  3301    70.8169    1513(38)          1438.7921          750.8023       
  3302    70.8369    1462(37)          1392.9197          750.5511       
  3303    70.8569    1380(37)          1340.0555          750.2999       
  3304    70.8769    1304(36)          1292.7034          750.0487       
  3305    70.8969    1380(36)          1260.5537          749.7974       
  3306    70.9169    1359(35)          1247.4756          749.5462       
  3307    70.9369    1323(35)          1249.5540          749.2950       
  3308    70.9569    1363(35)          1257.2483          749.0438       
  3309    70.9769    1397(36)          1265.0171          748.7925       
  3310    70.9969    1371(36)          1274.0151          748.5413       
  3311    71.0169    1439(36)          1283.2559          748.2901       
  3312    71.0369    1431(36)          1284.9393          748.0388       
  3313    71.0569    1343(36)          1269.6135          747.7877       
  3314    71.0769    1361(35)          1236.8333          747.5364       
  3315    71.0969    1263(35)          1200.1372          747.2852       
  3316    71.1169    1239(34)          1173.1421          747.0340       
  3317    71.1369    1198(34)          1160.0166          746.7827       
  3318    71.1569    1185(34)          1155.0608          746.5316       
  3319    71.1769    1184(34)          1148.7788          746.2803       
  3320    71.1969    1089(34)          1134.7335          746.0291       
  3321    71.2169    1145(33)          1114.9060          745.7778       
  3322    71.2369    1107(33)          1094.4021          745.5266       
  3323    71.2569    1156(33)          1073.5588          745.2755       
  3324    71.2769    1056(32)          1051.8459          745.0242       
  3325    71.2969    1114(32)          1032.3279          744.7729       
  3326    71.3169    1055(32)          1018.5850          744.5217       
  3327    71.3369    991(32)          1011.7717          744.2705        
  3328    71.3569    980(32)          1010.6230          744.0192        
  3329    71.3769    983(32)          1011.7932          743.7681        
  3330    71.3969    971(32)          1012.6324          743.5167        
  3331    71.4169    974(32)          1014.8798          743.2656        
  3332    71.4369    1024(32)          1023.2783          743.0144       
  3333    71.4569    947(32)          1039.7034          742.7631        
  3334    71.4769    979(33)          1059.5813          742.5120        
  3335    71.4969    985(33)          1074.2001          742.4594        
  3336    71.5169    1028(33)          1078.1171          742.5139       
  3337    71.5369    993(33)          1072.5590          742.5684        
  3338    71.5569    996(33)          1057.7589          742.6229        
  3339    71.5769    990(32)          1033.9818          742.6774        
  3340    71.5969    1002(32)          1007.5626          742.7319       
  3341    71.6169    961(31)           986.8083          742.7864        
  3342    71.6369    1002(31)           975.8173          742.8409       
  3343    71.6569    970(31)           974.5024          742.8954        
  3344    71.6769    923(31)           979.5029          742.9500        
  3345    71.6969    926(31)           985.5668          743.0045        
  3346    71.7169    1002(31)           989.9694          743.0590       
  3347    71.7369    977(32)           992.7296          743.1135        
  3348    71.7569    957(32)           994.0207          743.1680        
  3349    71.7769    1021(32)           994.2457          743.2225       
  3350    71.7969    1001(32)           997.1985          743.2770       
  3351    71.8169    1008(32)          1008.5325          743.3315       
  3352    71.8369    1059(32)          1032.6062          743.3860       
  3353    71.8569    1057(33)          1071.4818          743.4405       
  3354    71.8769    1099(34)          1125.1306          743.4950       
  3355    71.8969    1179(35)          1190.4667          743.5495       
  3356    71.9169    1261(35)          1259.1334          743.6040       
  3357    71.9369    1195(36)          1316.2295          743.6585       
  3358    71.9569    1132(37)          1339.7905          743.7130       
  3359    71.9769    1182(36)          1320.3572          743.7675       
  3360    71.9969    1178(36)          1274.4202          743.8220       
  3361    72.0169    1190(35)          1228.0315          743.8765       
  3362    72.0369    1164(35)          1199.4575          743.9310       
  3363    72.0569    1277(35)          1196.1423          743.9855       
  3364    72.0769    1298(35)          1216.2590          744.0400       
  3365    72.0969    1386(35)          1251.9800          744.0945       
  3366    72.1169    1378(36)          1289.5272          744.1490       
  3367    72.1369    1390(36)          1317.6445          744.2036       
  3368    72.1569    1285(36)          1326.4137          744.2581       
  3369    72.1769    1321(36)          1308.0674          744.3126       
  3370    72.1969    1333(36)          1267.3369          744.3671       
  3371    72.2169    1272(35)          1218.9147          744.4216       
  3372    72.2369    1290(34)          1174.7764          744.4761       
  3373    72.2569    1258(34)          1140.2936          744.5306       
  3374    72.2769    1190(33)          1117.2069          744.5851       
  3375    72.2969    1184(33)          1105.1324          744.6396       
  3376    72.3169    1174(33)          1099.3168          744.6942       
  3377    72.3369    1210(33)          1094.9573          744.7486       
  3378    72.3569    1182(33)          1091.1313          744.8032       
  3379    72.3769    1161(33)          1087.2222          744.8577       
  3380    72.3969    1134(33)          1079.6172          744.9122       
  3381    72.4169    1118(33)          1064.3362          744.9667       
  3382    72.4369    1098(32)          1043.3925          745.0212       
  3383    72.4569    1075(32)          1021.7682          745.0757       
  3384    72.4769    1034(32)          1004.5923          745.1302       
  3385    72.4969    994(32)           995.4577          745.1847        
  3386    72.5169    1055(32)           995.9568          745.2392       
  3387    72.5369    1100(32)          1006.2533          745.2937       
  3388    72.5569    1118(32)          1027.1277          745.3482       
  3389    72.5769    1158(33)          1060.8278          745.4027       
  3390    72.5969    1178(33)          1108.3315          745.4572       
  3391    72.6169    1155(34)          1168.9930          745.5117       
  3392    72.6369    1144(35)          1237.6205          745.5662       
  3393    72.6569    1167(36)          1299.5847          745.6207       
  3394    72.6769    1135(36)          1328.6058          745.6752       
  3395    72.6969    1080(36)          1307.6292          745.7297       
  3396    72.7169    1125(35)          1249.9268          745.7842       
  3397    72.7369    1075(34)          1182.3821          745.8387       
  3398    72.7569    1088(34)          1124.3442          745.8932       
  3399    72.7769    1087(33)          1084.8584          745.9478       
  3400    72.7969    1044(33)          1066.2600          746.0023       
  3401    72.8169    1018(33)          1067.3975          746.0568       
  3402    72.8369    1004(33)          1084.3925          746.1113       
  3403    72.8569    983(33)          1108.6681          746.1658        
  3404    72.8769    1032(34)          1125.6719          746.2203       
  3405    72.8969    961(33)          1122.0898          746.2748        
  3406    72.9169    982(33)          1099.1935          746.3293        
  3407    72.9369    983(33)          1069.5470          746.3838        
  3408    72.9569    1016(32)          1044.3821          746.4383       
  3409    72.9769    998(32)          1029.9775          746.4928        
  3410    72.9969    1035(32)          1029.3278          746.5474       
  3411    73.0169    1004(32)          1044.3708          746.6018       
  3412    73.0369    1033(33)          1076.7661          746.6564       
  3413    73.0569    1067(34)          1127.5608          746.7109       
  3414    73.0769    1104(35)          1194.5912          746.7654       
  3415    73.0969    1111(36)          1267.3735          746.8199       
  3416    73.1169    1124(36)          1322.3384          746.8743       
  3417    73.1369    1073(37)          1334.5176          746.9289       
  3418    73.1569    1072(36)          1303.9192          746.9834       
  3419    73.1769    1063(35)          1255.6415          747.0379       
  3420    73.1969    1018(35)          1210.1084          747.0924       
  3421    73.2169    1093(34)          1171.6766          747.1469       
  3422    73.2369    1029(34)          1140.4113          747.2014       
  3423    73.2569    1032(33)          1121.0382          747.2559       
  3424    73.2769    1126(33)          1117.7119          747.3104       
  3425    73.2969    1128(34)          1128.7410          747.3649       
  3426    73.3169    1091(34)          1144.1118          747.4194       
  3427    73.3369    1065(34)          1149.2057          747.4739       
  3428    73.3569    973(34)          1136.4545          747.5284        
  3429    73.3769    1051(33)          1114.3503          747.5829       
  3430    73.3969    998(33)          1095.3979          747.6375        
  3431    73.4169    992(33)          1084.2024          747.6920        
  3432    73.4369    939(33)          1079.2781          747.7465        
  3433    73.4569    986(33)          1077.1016          747.8010        
  3434    73.4769    980(33)          1072.1167          747.8555        
  3435    73.4969    957(33)          1057.8154          747.9100        
  3436    73.5169    954(32)          1035.5153          747.9645        
  3437    73.5369    968(32)          1013.2057          748.0190        
  3438    73.5569    950(32)           998.0287          748.0735        
  3439    73.5769    928(32)           993.9207          748.1280        
  3440    73.5969    976(32)          1001.8462          748.1825        
  3441    73.6169    990(32)          1021.4309          748.2370        
  3442    73.6369    883(32)          1049.4773          748.2915        
  3443    73.6569    918(33)          1078.1407          748.3460        
  3444    73.6769    972(33)          1095.9795          748.4005        
  3445    73.6969    977(33)          1095.9440          748.4550        
  3446    73.7169    1009(33)          1081.5396          748.5096       
  3447    73.7369    980(33)          1063.0422          748.5640        
  3448    73.7569    1039(32)          1050.4800          748.6185       
  3449    73.7769    989(32)          1050.8563          748.6731        
  3450    73.7969    1071(33)          1066.9304          748.7275       
  3451    73.8169    1095(33)          1100.0977          748.7821       
  3452    73.8369    1080(34)          1148.1338          748.8366       
  3453    73.8569    1138(35)          1202.3790          748.8911       
  3454    73.8769    1139(35)          1247.1130          748.9456       
  3455    73.8969    1104(36)          1270.6614          749.0001       
  3456    73.9169    1162(36)          1277.7015          749.0546       
  3457    73.9369    1311(36)          1278.2085          749.1091       
  3458    73.9569    1150(36)          1275.4058          749.1636       
  3459    73.9769    1238(36)          1270.2938          749.2181       
  3460    73.9969    1203(36)          1266.2648          749.2726       
  3461    74.0169    1241(36)          1268.6323          749.3271       
  3462    74.0369    1189(36)          1280.0026          749.3817       
  3463    74.0569    1206(36)          1293.4183          749.4362       
  3464    74.0769    1233(36)          1292.0198          749.4907       
  3465    74.0969    1135(36)          1266.7952          749.5452       
  3466    74.1169    1146(35)          1227.5764          749.5997       
  3467    74.1369    1169(34)          1189.2639          749.6542       
  3468    74.1569    1084(34)          1158.4430          749.7087       
  3469    74.1769    1043(34)          1134.2273          749.7632       
  3470    74.1969    1094(33)          1115.1556          749.8177       
  3471    74.2169    1081(33)          1100.9702          749.8722       
  3472    74.2369    1146(33)          1092.9714          749.9267       
  3473    74.2569    1082(33)          1090.1434          749.9812       
  3474    74.2769    1074(33)          1087.5519          750.0357       
  3475    74.2969    1087(33)          1080.2372          750.0902       
  3476    74.3169    1056(33)          1070.9355          750.1447       
  3477    74.3369    1081(33)          1067.3013          750.1992       
  3478    74.3569    1129(33)          1075.2141          750.2537       
  3479    74.3769    1094(33)          1097.0897          750.3082       
  3480    74.3969    1085(34)          1131.8787          750.3628       
  3481    74.4169    1181(34)          1172.9683          750.4172       
  3482    74.4369    1128(35)          1206.1682          750.4717       
  3483    74.4569    1148(35)          1217.0265          750.5262       
  3484    74.4769    1166(35)          1206.0925          750.5807       
  3485    74.4969    1141(34)          1187.5143          750.6353       
  3486    74.5169    1119(34)          1174.2958          750.6898       
  3487    74.5369    1175(34)          1174.2736          750.7443       
  3488    74.5569    1210(35)          1191.7632          750.7988       
  3489    74.5769    1234(35)          1227.4844          750.8533       
  3490    74.5969    1235(36)          1278.8546          750.9078       
  3491    74.6169    1341(37)          1340.8534          750.9623       
  3492    74.6369    1397(38)          1407.7625          751.0168       
  3493    74.6569    1508(38)          1477.7909          751.0714       
  3494    74.6769    1551(39)          1557.6104          751.1259       
  3495    74.6969    1624(41)          1660.1630          751.1804       
  3496    74.7169    1739(42)          1792.8479          751.2349       
  3497    74.7369    1770(44)          1939.6660          751.2894       
  3498    74.7569    1776(45)          2049.4937          751.3439       
  3499    74.7769    1624(45)          2060.0974          751.3984       
  3500    74.7969    1641(44)          1963.6537          751.4529       
  3501    74.8169    1452(43)          1816.8743          751.5074       
  3502    74.8369    1474(41)          1677.6045          751.5619       
  3503    74.8569    1393(40)          1573.1401          751.6164       
  3504    74.8769    1476(39)          1511.9446          751.6709       
  3505    74.8969    1483(39)          1495.4319          751.7254       
  3506    74.9169    1551(39)          1520.9740          751.7799       
  3507    74.9369    1560(40)          1580.7532          751.8344       
  3508    74.9569    1651(41)          1655.4158          751.8889       
  3509    74.9769    1549(41)          1708.5094          751.9434       
  3510    74.9969    1554(41)          1703.5886          751.9979       
  3511    75.0169    1541(40)          1639.5457          752.0524       
  3512    75.0369    1528(39)          1549.0931          752.1069       
  3513    75.0569    1358(38)          1465.7094          752.1614       
  3514    75.0769    1306(37)          1403.5941          752.2159       
  3515    75.0969    1332(37)          1360.2882          752.2704       
  3516    75.1169    1285(36)          1327.2275          752.3250       
  3517    75.1369    1375(36)          1300.9976          752.3795       
  3518    75.1569    1327(36)          1284.1924          752.4340       
  3519    75.1769    1281(36)          1277.7295          752.4885       
  3520    75.1969    1261(36)          1277.3781          752.5430       
  3521    75.2169    1263(36)          1278.0270          752.5975       
  3522    75.2369    1341(36)          1278.4861          752.6520       
  3523    75.2569    1251(36)          1282.9143          752.7065       
  3524    75.2769    1306(36)          1296.3691          752.7610       
  3525    75.2969    1347(36)          1319.2091          752.8156       
  3526    75.3169    1302(37)          1345.4790          752.8701       
  3527    75.3369    1362(37)          1368.1545          752.9246       
  3528    75.3569    1381(37)          1387.6476          752.9791       
  3529    75.3769    1341(38)          1410.0349          753.0336       
  3530    75.3969    1368(38)          1439.0623          753.0881       
  3531    75.4169    1478(38)          1473.9897          753.1426       
  3532    75.4369    1437(39)          1509.3689          753.1971       
  3533    75.4569    1530(39)          1535.5312          753.2516       
  3534    75.4769    1413(39)          1546.2620          753.3061       
  3535    75.4969    1469(39)          1544.3398          753.3606       
  3536    75.5169    1444(39)          1536.7817          753.4151       
  3537    75.5369    1451(39)          1527.5093          753.4696       
  3538    75.5569    1461(39)          1516.3396          753.5241       
  3539    75.5769    1422(39)          1500.6663          753.5786       
  3540    75.5969    1452(38)          1481.5022          753.6331       
  3541    75.6169    1440(38)          1465.4069          753.6876       
  3542    75.6369    1556(38)          1457.4016          753.7421       
  3543    75.6569    1392(38)          1456.4995          753.7966       
  3544    75.6769    1500(38)          1457.0868          753.8511       
  3545    75.6969    1422(38)          1455.3188          753.9056       
  3546    75.7169    1486(38)          1452.1389          753.9601       
  3547    75.7369    1422(38)          1451.0381          754.0146       
  3548    75.7569    1427(38)          1452.6738          754.0692       
  3549    75.7769    1483(38)          1454.6990          754.1237       
  3550    75.7969    1496(38)          1454.1694          754.1782       
  3551    75.8169    1471(38)          1453.6848          754.2327       
  3552    75.8369    1401(38)          1458.9615          754.2872       
  3553    75.8569    1411(38)          1469.5337          754.3417       
  3554    75.8769    1458(38)          1476.0996          754.3962       
  3555    75.8969    1409(38)          1467.2566          754.4507       
  3556    75.9169    1421(38)          1440.1553          754.5052       
  3557    75.9369    1381(37)          1403.6265          754.5597       
  3558    75.9569    1320(37)          1370.6923          754.6143       
  3559    75.9769    1388(37)          1348.4708          754.6687       
  3560    75.9969    1431(37)          1337.9850          754.7233       
  3561    76.0169    1455(37)          1337.6946          754.7778       
  3562    76.0369    1439(37)          1345.1125          754.8323       
  3563    76.0569    1438(37)          1354.3336          754.8868       
  3564    76.0769    1328(37)          1356.2207          754.9413       
  3565    76.0969    1385(37)          1344.5671          754.9958       
  3566    76.1169    1321(36)          1319.8884          755.0503       
  3567    76.1369    1301(36)          1287.2385          755.1048       
  3568    76.1569    1323(35)          1253.7332          755.1593       
  3569    76.1769    1306(35)          1225.6134          755.2138       
  3570    76.1969    1204(35)          1206.2976          755.2683       
  3571    76.2169    1216(35)          1196.3295          755.3228       
  3572    76.2369    1214(35)          1195.3945          755.3773       
  3573    76.2569    1254(35)          1198.6958          755.4318       
  3574    76.2769    1256(35)          1199.3362          755.4863       
  3575    76.2969    1254(35)          1192.8859          755.5408       
  3576    76.3169    1271(34)          1182.4414          755.5953       
  3577    76.3369    1245(34)          1175.3412          755.6498       
  3578    76.3569    1226(34)          1176.4453          755.7043       
  3579    76.3769    1209(34)          1184.8293          755.7589       
  3580    76.3969    1280(35)          1195.8496          755.8134       
  3581    76.4169    1340(35)          1203.6885          755.8679       
  3582    76.4369    1321(35)          1208.1184          755.9224       
  3583    76.4569    1329(35)          1211.3627          755.9769       
  3584    76.4769    1299(35)          1215.0171          756.0314       
  3585    76.4969    1423(35)          1219.0276          756.0859       
  3586    76.5169    1463(35)          1222.3749          756.1404       
  3587    76.5369    1360(35)          1224.0247          756.1949       
  3588    76.5569    1441(35)          1226.3228          756.2494       
  3589    76.5769    1392(35)          1235.3300          756.3040       
  3590    76.5969    1447(35)          1253.6838          756.3584       
  3591    76.6169    1390(36)          1275.0171          756.4129       
  3592    76.6369    1415(36)          1287.2490          756.4675       
  3593    76.6569    1477(36)          1283.1809          756.5219       
  3594    76.6769    1414(36)          1266.6665          756.5765       
  3595    76.6969    1368(35)          1247.8827          756.6309       
  3596    76.7169    1407(35)          1235.8779          756.6855       
  3597    76.7369    1441(35)          1235.6637          756.7400       
  3598    76.7569    1501(35)          1248.9369          756.7944       
  3599    76.7769    1461(36)          1276.4949          756.8490       
  3600    76.7969    1402(36)          1318.8123          756.9035       
  3601    76.8169    1409(37)          1371.7030          756.9580       
  3602    76.8369    1464(38)          1421.5459          757.0125       
  3603    76.8569    1427(38)          1447.2731          757.0670       
  3604    76.8769    1362(38)          1436.8174          757.1215       
  3605    76.8969    1326(37)          1399.3312          757.1760       
  3606    76.9169    1297(37)          1352.8079          757.2305       
  3607    76.9369    1430(36)          1312.2211          757.2850       
  3608    76.9569    1359(36)          1289.4618          757.3395       
  3609    76.9769    1433(36)          1292.7163          757.3940       
  3610    76.9969    1444(36)          1326.7568          757.4485       
  3611    77.0169    1516(37)          1393.2000          757.5031       
  3612    77.0369    1579(39)          1488.6586          757.5576       
  3613    77.0569    1472(40)          1599.3989          757.6121       
  3614    77.0769    1565(41)          1692.5408          757.6666       
  3615    77.0969    1516(42)          1722.2703          757.7211       
  3616    77.1169    1416(41)          1667.7538          757.7756       
  3617    77.1369    1367(39)          1557.7036          757.8301       
  3618    77.1569    1307(38)          1438.5205          757.8846       
  3619    77.1769    1301(37)          1339.4651          757.9391       
  3620    77.1969    1254(36)          1270.2728          757.9936       
  3621    77.2169    1283(35)          1229.7366          758.0481       
  3622    77.2369    1248(35)          1213.3398          758.1026       
  3623    77.2569    1250(35)          1217.0787          758.1571       
  3624    77.2769    1199(35)          1236.7905          758.2116       
  3625    77.2969    1211(36)          1261.5339          758.2661       
  3626    77.3169    1190(36)          1270.9835          758.3206       
  3627    77.3369    1111(35)          1248.8394          758.3751       
  3628    77.3569    1099(35)          1201.0295          758.4297       
  3629    77.3769    1056(34)          1146.8826          758.4841       
  3630    77.3969    1026(33)          1100.5056          758.5387       
  3631    77.4169    1032(33)          1066.8981          758.5932       
  3632    77.4369    1011(32)          1045.5374          758.6476       
  3633    77.4569    1015(32)          1033.7666          758.7022       
  3634    77.4769    1064(32)          1029.8142          758.7567       
  3635    77.4969    1094(32)          1034.0701          758.8112       
  3636    77.5169    1044(32)          1047.4769          758.8657       
  3637    77.5369    1072(33)          1067.8352          758.9202       
  3638    77.5569    1163(33)          1087.6943          758.9747       
  3639    77.5769    1106(33)          1096.6733          759.0292       
  3640    77.5969    1098(33)          1090.7290          759.0837       
  3641    77.6169    1088(33)          1076.0238          759.1382       
  3642    77.6369    1050(33)          1059.5156          759.1927       
  3643    77.6569    1059(32)          1043.7434          759.2473       
  3644    77.6769    1090(32)          1030.8407          759.3018       
  3645    77.6969    1052(32)          1024.4573          759.3563       
  3646    77.7169    1040(32)          1027.9744          759.4108       
  3647    77.7369    1076(32)          1043.2428          759.4653       
  3648    77.7569    1137(33)          1069.9227          759.5198       
  3649    77.7769    1138(33)          1104.0990          759.5743       
  3650    77.7969    1180(34)          1137.1307          759.6288       
  3651    77.8169    1184(34)          1159.7850          759.6833       
  3652    77.8369    1195(34)          1168.3711          759.7378       
  3653    77.8569    1141(34)          1164.9778          759.7923       
  3654    77.8769    1168(34)          1149.9366          759.8468       
  3655    77.8969    1222(34)          1128.2224          759.9013       
  3656    77.9169    1180(33)          1108.8289          759.9558       
  3657    77.9369    1221(33)          1099.3121          760.0103       
  3658    77.9569    1244(33)          1104.3550          760.0648       
  3659    77.9769    1242(34)          1124.8135          760.1193       
  3660    77.9969    1300(34)          1156.3879          760.1738       
  3661    78.0169    1214(34)          1187.2673          760.2283       
  3662    78.0369    1282(35)          1202.6924          760.2828       
  3663    78.0569    1261(35)          1198.7373          760.3373       
  3664    78.0769    1271(34)          1184.1849          760.3919       
  3665    78.0969    1184(34)          1168.2029          760.4464       
  3666    78.1169    1185(34)          1155.1007          760.5009       
  3667    78.1369    1246(34)          1145.0925          760.5554       
  3668    78.1569    1195(34)          1133.7844          760.6099       
  3669    78.1769    1200(33)          1117.4904          760.6644       
  3670    78.1969    1144(33)          1100.1296          760.7189       
  3671    78.2169    1139(33)          1087.9598          760.7734       
  3672    78.2369    1184(33)          1081.7600          760.8279       
  3673    78.2569    1097(33)          1076.2888          760.8824       
  3674    78.2769    1168(33)          1067.0538          760.9370       
  3675    78.2969    1079(33)          1056.3887          760.9915       
  3676    78.3169    1074(32)          1048.7745          761.0460       
  3677    78.3369    1039(32)          1044.5516          761.1005       
  3678    78.3569    1054(32)          1039.7009          761.1550       
  3679    78.3769    1043(32)          1029.5006          761.2095       
  3680    78.3969    958(32)          1012.3003          761.2640        
  3681    78.4169    998(31)           991.4055          761.3185        
  3682    78.4369    983(31)           972.3217          761.3730        
  3683    78.4569    963(31)           958.9799          761.4275        
  3684    78.4769    967(31)           952.8428          761.4820        
  3685    78.4969    1062(31)           953.8383          761.5365       
  3686    78.5169    965(31)           961.4468          761.5910        
  3687    78.5369    1066(31)           975.7114          761.6455       
  3688    78.5569    1043(32)           996.1335          761.7000       
  3689    78.5769    1063(32)          1020.3842          761.7545       
  3690    78.5969    1072(32)          1044.8752          761.8090       
  3691    78.6169    1110(33)          1066.0332          761.8635       
  3692    78.6369    1201(33)          1083.4371          761.9180       
  3693    78.6569    1124(33)          1101.1261          761.9725       
  3694    78.6769    1156(33)          1121.6414          762.0270       
  3695    78.6969    1108(34)          1138.5463          762.0815       
  3696    78.7169    1115(34)          1138.6450          762.1360       
  3697    78.7369    1086(33)          1117.0815          762.1906       
  3698    78.7569    1091(33)          1084.8977          762.2451       
  3699    78.7769    1088(32)          1055.9591          762.2996       
  3700    78.7969    1021(32)          1036.7079          762.3541       
  3701    78.8169    1041(32)          1027.8347          762.4086       
  3702    78.8369    1086(32)          1027.4619          762.4631       
  3703    78.8569    1085(32)          1033.2823          762.5176       
  3704    78.8769    1084(32)          1044.7750          762.5721       
  3705    78.8969    1162(33)          1063.5621          762.6266       
  3706    78.9169    1088(33)          1089.4515          762.6812       
  3707    78.9369    1165(33)          1117.5767          762.7356       
  3708    78.9569    1113(34)          1141.7500          762.7902       
  3709    78.9769    1069(34)          1159.6688          762.8447       
  3710    78.9969    1156(34)          1169.1628          762.8992       
  3711    79.0169    1151(34)          1163.7889          762.9537       
  3712    79.0369    1100(34)          1140.7758          763.0082       
  3713    79.0569    1087(33)          1106.7239          763.0627       
  3714    79.0769    1076(33)          1072.3087          763.1172       
  3715    79.0969    1007(32)          1045.7281          763.1717       
  3716    79.1169    1055(32)          1030.6194          763.2262       
  3717    79.1369    1095(32)          1027.9070          763.2807       
  3718    79.1569    1118(32)          1038.1049          763.3352       
  3719    79.1769    1104(33)          1062.0333          763.3897       
  3720    79.1969    1207(33)          1099.8453          763.4442       
  3721    79.2169    1255(34)          1149.2379          763.4987       
  3722    79.2369    1251(35)          1202.9830          763.5532       
  3723    79.2569    1231(35)          1248.5665          763.6077       
  3724    79.2769    1181(36)          1269.5793          763.6622       
  3725    79.2969    1100(35)          1254.0682          763.7167       
  3726    79.3169    1077(35)          1208.2115          763.7712       
  3727    79.3369    1057(34)          1152.7258          763.8257       
  3728    79.3569    1087(33)          1104.7375          763.8802       
  3729    79.3769    1095(33)          1072.1696          763.9348       
  3730    79.3969    1113(33)          1056.9929          763.9893       
  3731    79.4169    1111(33)          1059.6443          764.0438       
  3732    79.4369    1171(33)          1080.6010          764.0983       
  3733    79.4569    1268(33)          1120.4746          764.1528       
  3734    79.4769    1272(34)          1178.2202          764.2073       
  3735    79.4969    1423(35)          1248.2998          764.2618       
  3736    79.5169    1370(36)          1316.9250          764.3163       
  3737    79.5369    1394(37)          1364.5322          764.3708       
  3738    79.5569    1319(37)          1372.9065          764.4253       
  3739    79.5769    1324(37)          1336.7156          764.4799       
  3740    79.5969    1222(36)          1272.7213          764.5344       
  3741    79.6169    1168(35)          1205.4557          764.5888       
  3742    79.6369    1135(34)          1150.5029          764.6434       
  3743    79.6569    1099(33)          1113.0697          764.6979       
  3744    79.6769    1086(33)          1091.8043          764.7524       
  3745    79.6969    1091(33)          1081.2957          764.8069       
  3746    79.7169    1110(33)          1076.7108          764.8614       
  3747    79.7369    1115(33)          1077.7190          764.9159       
  3748    79.7569    1074(33)          1084.1040          764.9704       
  3749    79.7769    1070(33)          1089.2791          765.0249       
  3750    79.7969    1114(33)          1082.3744          765.0794       
  3751    79.8169    1074(33)          1059.2544          765.1339       
  3752    79.8369    1027(32)          1027.4316          765.1884       
  3753    79.8569    973(32)           996.8740          765.2429        
  3754    79.8769    931(31)           972.8943          765.2974        
  3755    79.8969    902(31)           956.2432          765.3519        
  3756    79.9169    916(31)           944.2373          765.4064        
  3757    79.9369    894(31)           931.7258          765.4609        
  3758    79.9569    873(30)           915.9281          765.5154        
  3759    79.9769    876(30)           898.0763          765.5699        
  3760    79.9969    906(30)           881.1929          765.6245        
  3761    80.0169    917(29)           867.2712          765.6790        
  3762    80.0369    830(29)           856.6998          765.7335        
  3763    80.0569    833(29)           849.2501          765.7880        
  3764    80.0769    850(29)           844.5074          765.8425        
  3765    80.0969    940(29)           842.1128          765.8970        
  3766    80.1169    868(29)           841.7530          765.9515        
  3767    80.1369    848(29)           843.0529          766.0060        
  3768    80.1569    832(29)           845.2935          766.0605        
  3769    80.1769    833(29)           847.4019          766.1150        
  3770    80.1969    806(29)           848.6445          766.1695        
  3771    80.2169    842(29)           849.9899          766.2240        
  3772    80.2369    854(29)           851.8537          766.2785        
  3773    80.2569    855(29)           854.4214          766.3330        
  3774    80.2769    924(29)           857.3336          766.3875        
  3775    80.2969    854(29)           859.9477          766.4420        
  3776    80.3169    823(29)           860.9995          766.4966        
  3777    80.3369    818(29)           859.1032          766.5510        
  3778    80.3569    877(29)           854.7719          766.6056        
  3779    80.3769    785(29)           850.3078          766.6601        
  3780    80.3969    854(29)           847.7493          766.7146        
  3781    80.4169    833(29)           847.8805          766.7691        
  3782    80.4369    828(29)           851.3007          766.8236        
  3783    80.4569    869(29)           858.6168          767.6449        
  3784    80.4769    821(29)           868.9636          768.7216        
  3785    80.4969    797(30)           880.6968          769.7988        
  3786    80.5169    846(30)           890.7562          770.8755        
  3787    80.5369    876(30)           895.4578          771.9527        
  3788    80.5569    826(30)           893.2304          773.0295        
  3789    80.5769    854(30)           886.0636          774.1062        
  3790    80.5969    842(30)           877.2256          775.1833        
  3791    80.6169    907(29)           869.1967          776.2601        
  3792    80.6369    814(29)           863.3685          777.3373        
  3793    80.6569    867(29)           860.4560          778.4140        
  3794    80.6769    907(29)           860.4443          779.4912        
  3795    80.6969    842(29)           863.0588          780.5679        
  3796    80.7169    802(29)           867.4337          781.6451        
  3797    80.7369    867(30)           872.6494          782.7219        
  3798    80.7569    863(30)           877.1173          783.7986        
  3799    80.7769    841(30)           878.8334          784.8757        
  3800    80.7969    879(30)           876.9903          785.9525        
  3801    80.8169    847(30)           873.1372          787.0297        
  3802    80.8369    865(29)           869.3688          788.1064        
  3803    80.8569    776(29)           866.9024          789.1836        
  3804    80.8769    900(29)           866.2894          790.2603        
  3805    80.8969    878(29)           867.6805          791.3375        
  3806    80.9169    868(30)           871.2503          792.4142        
  3807    80.9369    857(30)           877.1052          793.4910        
  3808    80.9569    832(30)           885.4194          794.5681        
  3809    80.9769    938(30)           896.7077          795.6449        
  3810    80.9969    953(30)           911.9120          796.7220        
  3811    81.0169    978(31)           931.0151          797.7988        
  3812    81.0369    953(31)           953.6843          798.8760        
  3813    81.0569    1012(31)           977.8781          799.9527       
  3814    81.0769    922(32)           999.1893          801.0295        
  3815    81.0969    1036(32)          1012.2433          802.1066       
  3816    81.1169    941(32)          1012.2780          803.1833        
  3817    81.1369    914(32)          1001.0931          804.2605        
  3818    81.1569    950(31)           986.0832          805.3373        
  3819    81.1769    939(31)           974.3176          806.4144        
  3820    81.1969    977(31)           969.3048          807.4912        
  3821    81.2169    956(31)           971.9611          808.5684        
  3822    81.2369    953(31)           981.8524          809.6451        
  3823    81.2569    994(32)           997.7208          810.7219        
  3824    81.2769    1065(32)          1017.7594          811.7990       
  3825    81.2969    1058(32)          1041.1366          812.8757       
  3826    81.3169    1115(33)          1067.6178          813.9529       
  3827    81.3369    1039(33)          1096.3817          815.0297       
  3828    81.3569    1052(34)          1125.7834          816.1068       
  3829    81.3769    1099(34)          1153.2418          817.1836       
  3830    81.3969    1158(34)          1175.2957          818.2607       
  3831    81.4169    1070(34)          1183.7517          819.3375       
  3832    81.4369    1066(34)          1171.7700          820.4142       
  3833    81.4569    1068(34)          1144.1672          821.4914       
  3834    81.4769    1113(33)          1113.3993          822.5681       
  3835    81.4969    1068(33)          1089.0436          823.6453       
  3836    81.5169    1049(33)          1074.7766          824.7220       
  3837    81.5369    1090(33)          1071.3188          825.7992       
  3838    81.5569    1127(33)          1078.6420          826.8760       
  3839    81.5769    1099(33)          1095.5654          827.9527       
  3840    81.5969    1118(33)          1119.4519          829.0298       
  3841    81.6169    1122(34)          1146.8965          830.1066       
  3842    81.6369    1143(34)          1174.2043          831.1838       
  3843    81.6569    1201(35)          1197.1106          832.2605       
  3844    81.6769    1156(35)          1214.3613          833.3377       
  3845    81.6969    1230(35)          1231.3475          834.4144       
  3846    81.7169    1193(35)          1255.6838          835.4916       
  3847    81.7369    1287(36)          1288.4969          836.5684       
  3848    81.7569    1306(36)          1322.0708          837.6451       
  3849    81.7769    1293(37)          1344.7321          838.7223       
  3850    81.7969    1398(37)          1351.8127          839.7990       
  3851    81.8169    1384(37)          1348.6179          840.8762       
  3852    81.8369    1378(37)          1342.0935          841.9529       
  3853    81.8569    1297(37)          1335.9795          843.0301       
  3854    81.8769    1381(36)          1330.9440          844.1068       
  3855    81.8969    1364(36)          1326.9639          845.1840       
  3856    81.9169    1290(36)          1325.8303          846.2607       
  3857    81.9369    1349(36)          1330.6848          847.3375       
  3858    81.9569    1399(37)          1342.2776          848.4147       
  3859    81.9769    1406(37)          1362.3137          849.4914       
  3860    81.9969    1435(37)          1389.3385          850.5685       
  3861    82.0169    1393(38)          1414.0894          851.6453       
  3862    82.0369    1385(38)          1421.1538          852.7225       
  3863    82.0569    1298(37)          1400.6000          853.7992       
  3864    82.0769    1279(37)          1357.8352          854.8760       
  3865    82.0969    1244(36)          1308.3210          855.9531       
  3866    82.1169    1196(36)          1263.7605          857.0299       
  3867    82.1369    1163(35)          1228.0164          858.1071       
  3868    82.1569    1169(35)          1201.3250          859.1838       
  3869    82.1769    1160(34)          1182.9584          860.2609       
  3870    82.1969    1133(34)          1171.7174          861.3377       
  3871    82.2169    1174(34)          1167.8680          862.4149       
  3872    82.2369    1145(34)          1172.0420          863.4916       
  3873    82.2569    1109(34)          1181.8585          864.5684       
  3874    82.2769    1107(34)          1190.2072          865.6455       
  3875    82.2969    1152(34)          1187.9998          866.7223       
  3876    82.3169    1084(34)          1172.3893          867.7994       
  3877    82.3369    1063(34)          1149.8398          868.8762       
  3878    82.3569    1031(34)          1129.5693          869.9533       
  3879    82.3769    1078(33)          1116.9788          871.0301       
  3880    82.3969    1084(33)          1112.9192          872.1072       
  3881    82.4169    1139(33)          1116.2870          873.1840       
  3882    82.4369    1117(34)          1127.4553          874.2607       
  3883    82.4569    1182(34)          1147.7231          875.3379       
  3884    82.4769    1201(34)          1176.8748          876.4147       
  3885    82.4969    1227(35)          1210.1730          877.4918       
  3886    82.5169    1180(35)          1238.3237          878.5685       
  3887    82.5369    1174(35)          1253.6071          879.6458       
  3888    82.5569    1208(35)          1255.6775          880.7225       
  3889    82.5769    1219(35)          1248.0258          881.7992       
  3890    82.5969    1224(35)          1234.3588          882.8764       
  3891    82.6169    1249(35)          1219.1840          883.9531       
  3892    82.6369    1137(35)          1205.7023          885.0303       
  3893    82.6569    1155(35)          1193.8328          886.1071       
  3894    82.6769    1247(34)          1185.1494          887.1842       
  3895    82.6969    1216(34)          1183.5645          888.2609       
  3896    82.7169    1123(35)          1192.3667          889.3381       
  3897    82.7369    1257(35)          1209.1913          890.4149       
  3898    82.7569    1136(35)          1227.2090          891.4916       
  3899    82.7769    1129(35)          1238.9464          892.5688       
  3900    82.7969    1154(35)          1240.3030          893.6455       
  3901    82.8169    1096(35)          1231.1829          894.7227       
  3902    82.8369    1173(35)          1214.5541          895.7994       
  3903    82.8569    1096(35)          1194.6335          896.8766       
  3904    82.8769    1162(34)          1172.9900          897.9534       
  3905    82.8969    1105(34)          1149.7869          899.0305       
  3906    82.9169    1095(34)          1126.5686          900.1072       
  3907    82.9369    1047(33)          1106.1531          901.1840       
  3908    82.9569    1074(33)          1090.7399          902.2612       
  3909    82.9769    1036(33)          1080.4535          903.3379       
  3910    82.9969    1007(33)          1073.9143          904.4150       
  3911    83.0169    1024(33)          1069.1426          905.4918       
  3912    83.0369    935(33)          1064.4978          906.5690        
  3913    83.0569    941(33)          1058.2377          907.6458        
  3914    83.0769    994(32)          1050.5675          908.7225        
  3915    83.0969    1009(32)          1042.8668          909.7996       
  3916    83.1169    1014(32)          1035.5803          910.8764       
  3917    83.1369    964(32)          1028.1024          911.9536        
  3918    83.1569    952(32)          1020.6351          913.0303        
  3919    83.1769    929(32)          1013.3261          914.1074        
  3920    83.1969    943(32)          1006.6570          915.1842        
  3921    83.2169    907(32)          1000.8027          916.2614        
  3922    83.2369    888(32)           996.2052          917.3381        
  3923    83.2569    923(32)           992.7263          918.4149        
  3924    83.2769    904(31)           990.5206          919.4920        
  3925    83.2969    886(31)           989.5661          920.5688        
  3926    83.3169    909(31)           989.6163          921.6459        
  3927    83.3369    894(31)           990.4821          922.7227        
  3928    83.3569    908(31)           991.6326          923.7998        
  3929    83.3769    924(31)           991.5860          923.9914        
  3930    83.3969    936(31)           990.9067          924.0847        
  3931    83.4169    939(31)           990.0386          924.1779        
  3932    83.4369    876(31)           989.1921          924.2711        
  3933    83.4569    880(31)           988.7350          924.3644        
  3934    83.4769    875(31)           988.8896          924.4576        
  3935    83.4969    942(31)           989.8429          924.5509        
  3936    83.5169    948(31)           991.7242          924.6441        
  3937    83.5369    870(32)           994.6593          924.7374        
  3938    83.5569    959(32)           998.7711          924.8306        
  3939    83.5769    931(32)          1004.0615          924.9239        
  3940    83.5969    938(32)          1010.3762          925.0172        
  3941    83.6169    987(32)          1017.1073          925.1104        
  3942    83.6369    937(32)          1023.3815          925.2036        
  3943    83.6569    915(32)          1028.9287          925.2969        
  3944    83.6769    965(32)          1034.6027          925.3901        
  3945    83.6969    970(32)          1041.9935          925.4834        
  3946    83.7169    988(32)          1052.0562          925.5767        
  3947    83.7369    1007(33)          1064.1604          925.6699       
  3948    83.7569    991(33)          1075.6648          925.7631        
  3949    83.7769    1002(33)          1082.7686          925.8564       
  3950    83.7969    996(33)          1083.5574          925.9496        
  3951    83.8169    992(33)          1080.0691          926.0429        
  3952    83.8369    1021(33)          1076.2620          926.1361       
  3953    83.8569    939(33)          1075.0861          926.2294        
  3954    83.8769    973(33)          1077.4462          926.3226        
  3955    83.8969    956(33)          1082.7853          926.4159        
  3956    83.9169    956(33)          1089.6156          926.5091        
  3957    83.9369    993(33)          1096.8584          926.6024        
  3958    83.9569    1055(33)          1104.8015          926.6956       
  3959    83.9769    1045(33)          1114.9805          926.7889       
  3960    83.9969    1106(34)          1128.4426          926.8821       
  3961    84.0169    1022(34)          1144.7073          926.9753       
  3962    84.0369    1116(34)          1162.4957          927.0686       
  3963    84.0569    1038(34)          1181.5515          927.1619       
  3964    84.0769    1214(35)          1203.1942          927.2551       
  3965    84.0969    1145(35)          1229.1532          927.3484       
  3966    84.1169    1281(35)          1259.8772          927.4416       
  3967    84.1369    1351(36)          1295.7626          927.5349       
  3968    84.1569    1382(37)          1339.8278          927.6281       
  3969    84.1769    1520(37)          1395.7942          927.7214       
  3970    84.1969    1566(38)          1463.3318          927.8146       
  3971    84.2169    1663(39)          1534.9651          927.9079       
  3972    84.2369    1713(40)          1598.9351          928.0011       
  3973    84.2569    1871(41)          1651.7709          928.0944       
  3974    84.2769    1875(41)          1704.1910          928.1876       
  3975    84.2969    1889(42)          1767.5085          928.2808       
  3976    84.3169    1807(43)          1838.9211          928.3741       
  3977    84.3369    1816(44)          1899.8833          928.4673       
  3978    84.3569    1921(44)          1924.5508          928.5606       
  3979    84.3769    1766(44)          1900.4192          928.6539       
  3980    84.3969    1832(43)          1842.4570          928.7471       
  3981    84.4169    1710(42)          1779.5852          928.8403       
  3982    84.4369    1756(42)          1735.8699          928.9336       
  3983    84.4569    1797(41)          1720.9771          929.0269       
  3984    84.4769    1644(42)          1728.4011          929.1201       
  3985    84.4969    1721(42)          1740.7180          929.2134       
  3986    84.5169    1758(42)          1743.2148          929.3066       
  3987    84.5369    1649(42)          1735.9155          929.3998       
  3988    84.5569    1649(42)          1728.5444          929.4931       
  3989    84.5769    1627(42)          1724.9868          929.5863       
  3990    84.5969    1603(41)          1717.2662          929.6796       
  3991    84.6169    1578(41)          1693.2812          929.7728       
  3992    84.6369    1596(41)          1649.4619          929.8661       
  3993    84.6569    1508(40)          1595.4409          929.9594       
  3994    84.6769    1453(39)          1543.6127          930.0526       
  3995    84.6969    1497(39)          1502.0244          930.1458       
  3996    84.7169    1517(38)          1473.3130          930.2391       
  3997    84.7369    1503(38)          1455.6177          930.3323       
  3998    84.7569    1491(38)          1443.4304          930.4256       
  3999    84.7769    1382(38)          1430.3403          930.5189       
  4000    84.7969    1392(38)          1412.8441          930.6121       
  4001    84.8169    1409(37)          1390.3384          930.7053       
  4002    84.8369    1309(37)          1364.5988          930.7986       
  4003    84.8569    1306(37)          1340.0283          930.8918       
  4004    84.8769    1199(36)          1321.5836          930.9851       
  4005    84.8969    1279(36)          1311.5726          931.0784       
  4006    84.9169    1277(36)          1311.1704          931.1716       
  4007    84.9369    1359(36)          1319.7289          931.2648       
  4008    84.9569    1354(37)          1334.8984          931.3581       
  4009    84.9769    1491(37)          1352.8518          931.4513       
  4010    84.9969    1412(37)          1369.4243          931.5446       
  4011    85.0169    1523(37)          1384.2689          931.6378       
  4012    85.0369    1637(37)          1403.0712          931.7311       
  4013    85.0569    1633(38)          1432.5356          931.8243       
  4014    85.0769    1903(38)          1477.6509          931.9175       
  4015    85.0969    2100(39)          1543.8364          932.0108       
  4016    85.1169    2257(40)          1637.2385          932.1041       
  4017    85.1369    2289(42)          1761.3379          932.1973       
  4018    85.1569    2390(44)          1909.7388          932.2906       
  4019    85.1769    2269(45)          2059.6692          932.3839       
  4020    85.1969    2211(47)          2170.1890          932.4771       
  4021    85.2169    2155(47)          2201.1929          932.5703       
  4022    85.2369    1919(46)          2148.9282          932.6636       
  4023    85.2569    1868(45)          2048.4683          932.7568       
  4024    85.2769    1753(44)          1936.9067          932.8501       
  4025    85.2969    1722(43)          1833.6830          932.9433       
  4026    85.3169    1696(42)          1746.3556          933.0366       
  4027    85.3369    1757(41)          1681.8021          933.1298       
  4028    85.3569    1790(41)          1647.7903          933.2231       
  4029    85.3769    1863(41)          1648.4084          933.3163       
  4030    85.3969    1918(41)          1681.9220          933.4096       
  4031    85.4169    1966(42)          1738.1401          933.5028       
  4032    85.4369    1855(42)          1795.3160          933.5961       
  4033    85.4569    1735(43)          1823.5029          933.6893       
  4034    85.4769    1692(42)          1801.8387          933.7825       
  4035    85.4969    1550(42)          1736.2568          933.8758       
  4036    85.5169    1506(41)          1652.1362          933.9691       
  4037    85.5369    1361(40)          1570.1331          934.0623       
  4038    85.5569    1303(39)          1497.8744          934.1556       
  4039    85.5769    1232(38)          1435.6619          934.2488       
  4040    85.5969    1251(37)          1383.2456          934.3420       
  4041    85.6169    1252(37)          1341.4795          934.4353       
  4042    85.6369    1294(36)          1310.7274          934.5286       
  4043    85.6569    1196(36)          1290.7965          934.6218       
  4044    85.6769    1258(36)          1279.5179          934.7151       
  4045    85.6969    1219(36)          1272.6951          934.8083       
  4046    85.7169    1248(36)          1265.9492          934.9016       
  4047    85.7369    1345(35)          1258.1077          934.9948       
  4048    85.7569    1299(35)          1251.8737          935.0880       
  4049    85.7769    1302(35)          1250.5374          935.1813       
  4050    85.7969    1484(35)          1256.6204          935.2745       
  4051    85.8169    1483(36)          1271.8131          935.3678       
  4052    85.8369    1538(36)          1296.6758          935.4611       
  4053    85.8569    1580(36)          1329.9094          935.5543       
  4054    85.8769    1566(37)          1367.2094          935.6475       
  4055    85.8969    1654(37)          1400.9572          935.7408       
  4056    85.9169    1608(38)          1424.5713          935.8340       
  4057    85.9369    1599(38)          1437.4724          935.9273       
  4058    85.9569    1481(38)          1441.3748          936.0206       
  4059    85.9769    1452(38)          1434.6632          936.1138       
  4060    85.9969    1459(38)          1417.7278          936.2070       
  4061    86.0169    1522(37)          1397.9795          936.3003       
  4062    86.0369    1571(37)          1385.0999          936.3936       
  4063    86.0569    1570(37)          1385.4237          936.4868       
  4064    86.0769    1608(37)          1402.1038          936.5800       
  4065    86.0969    1756(38)          1436.0054          936.6733       
  4066    86.1169    1800(39)          1486.7379          936.7665       
  4067    86.1369    1878(39)          1550.3743          936.8598       
  4068    86.1569    2014(40)          1617.8589          936.9530       
  4069    86.1769    2132(41)          1679.5334          937.0463       
  4070    86.1969    2249(42)          1735.2087          937.1395       
  4071    86.2169    2201(42)          1795.1411          937.2328       
  4072    86.2369    2318(43)          1868.2871          937.3260       
  4073    86.2569    2409(44)          1954.8098          937.4193       
  4074    86.2769    2308(45)          2043.6707          937.5125       
  4075    86.2969    2335(46)          2113.4072          937.6058       
  4076    86.3169    2215(46)          2145.5295          937.6990       
  4077    86.3369    2222(46)          2138.3022          937.7923       
  4078    86.3569    2094(46)          2101.7839          937.8856       
  4079    86.3769    2092(45)          2049.9910          937.9788       
  4080    86.3969    2116(45)          2001.0183          938.0720       
  4081    86.4169    2055(44)          1970.9832          938.1653       
  4082    86.4369    2046(44)          1964.3259          938.2585       
  4083    86.4569    2135(44)          1973.2150          938.3518       
  4084    86.4769    2243(45)          1983.4319          938.4450       
  4085    86.4969    2237(45)          1985.0430          938.5383       
  4086    86.5169    2162(45)          1980.8584          938.6315       
  4087    86.5369    2110(44)          1976.9827          938.7248       
  4088    86.5569    2104(44)          1969.0190          938.8180       
  4089    86.5769    1939(44)          1947.2920          938.9113       
  4090    86.5969    1804(44)          1909.3259          939.0045       
  4091    86.6169    1794(43)          1859.5148          939.0978       
  4092    86.6369    1710(42)          1803.9202          939.1910       
  4093    86.6569    1680(42)          1751.1143          939.2842       
  4094    86.6769    1690(41)          1710.3740          939.3775       
  4095    86.6969    1675(41)          1686.2280          939.4708       
  4096    86.7169    1696(41)          1675.6200          939.5640       
  4097    86.7369    1665(41)          1669.4683          939.6573       
  4098    86.7569    1650(41)          1658.8698          939.7505       
  4099    86.7769    1764(41)          1642.6814          939.8438       
  4100    86.7969    1683(40)          1626.4714          939.9370       
  4101    86.8169    1662(40)          1614.9609          940.0303       
  4102    86.8369    1706(40)          1609.6550          940.1235       
  4103    86.8569    1768(40)          1610.6061          940.2168       
  4104    86.8769    1778(40)          1617.0627          940.3100       
  4105    86.8969    1850(40)          1626.9683          940.4033       
  4106    86.9169    1824(40)          1638.4744          940.4965       
  4107    86.9369    1796(41)          1651.8218          940.5897       
  4108    86.9569    1903(41)          1668.1414          940.6830       
  4109    86.9769    1834(41)          1686.2146          940.7762       
  4110    86.9969    1689(41)          1701.4155          940.8695       
  4111    87.0169    1747(41)          1708.9355          940.9628       
  4112    87.0369    1808(41)          1708.9663          941.0560       
  4113    87.0569    1808(41)          1706.5470          941.1492       
  4114    87.0769    1873(41)          1706.8623          941.2425       
  4115    87.0969    1839(41)          1712.8032          941.3358       
  4116    87.1169    1873(42)          1725.3796          941.4290       
  4117    87.1369    1875(42)          1744.6238          941.5223       
  4118    87.1569    1926(42)          1769.8438          941.6155       
  4119    87.1769    1978(42)          1800.0558          941.7087       
  4120    87.1969    2071(43)          1833.8762          941.8020       
  4121    87.2169    2083(43)          1868.2083          941.8953       
  4122    87.2369    2018(44)          1896.1575          941.9885       
  4123    87.2569    2018(44)          1909.3748          942.0817       
  4124    87.2769    2065(44)          1905.9944          942.1750       
  4125    87.2969    1987(43)          1891.7571          942.2682       
  4126    87.3169    1896(43)          1874.0769          942.3615       
  4127    87.3369    1895(43)          1857.7869          942.4547       
  4128    87.3569    2042(43)          1845.9385          942.5480       
  4129    87.3769    2057(43)          1840.5303          942.6412       
  4130    87.3969    2078(43)          1841.4802          942.7345       
  4131    87.4169    2032(43)          1846.8093          942.8278       
  4132    87.4369    2046(43)          1854.5704          942.9210       
  4133    87.4569    2010(43)          1862.6411          943.0142       
  4134    87.4769    2098(43)          1867.3617          943.1075       
  4135    87.4969    1970(43)          1865.7378          943.2007       
  4136    87.5169    2024(43)          1856.9487          943.2940       
  4137    87.5369    1834(43)          1840.7185          943.3873       
  4138    87.5569    1839(43)          1816.7688          943.4805       
  4139    87.5769    1786(42)          1785.6774          943.5737       
  4140    87.5969    1715(42)          1751.0320          943.6670       
  4141    87.6169    1793(41)          1718.4722          943.7603       
  4142    87.6369    1782(41)          1693.8513          943.8535       
  4143    87.6569    1833(41)          1679.2897          943.9467       
  4144    87.6769    1736(41)          1673.8699          944.0400       
  4145    87.6969    1751(41)          1673.5347          944.1332       
  4146    87.7169    1856(41)          1670.8704          944.2265       
  4147    87.7369    1676(41)          1656.9961          944.3197       
  4148    87.7569    1594(40)          1628.4552          944.4130       
  4149    87.7769    1502(40)          1591.0865          944.5062       
  4150    87.7969    1540(39)          1553.2327          944.5995       
  4151    87.8169    1501(39)          1518.4019          944.6927       
  4152    87.8369    1386(39)          1486.2920          944.7859       
  4153    87.8569    1431(38)          1456.6018          944.8793       
  4154    87.8769    1418(38)          1430.6600          944.9725       
  4155    87.8969    1461(38)          1410.4568          945.0657       
  4156    87.9169    1494(37)          1396.7521          945.1590       
  4157    87.9369    1427(37)          1389.7263          945.2522       
  4158    87.9569    1482(37)          1388.9294          945.3455       
  4159    87.9769    1448(37)          1392.4517          945.4387       
  4160    87.9969    1450(37)          1395.9486          945.5320       
  4161    88.0169    1445(37)          1394.7582          945.6252       
  4162    88.0369    1352(37)          1386.0406          945.7185       
  4163    88.0569    1394(37)          1369.6321          945.8117       
  4164    88.0769    1395(37)          1348.6250          945.9050       
  4165    88.0969    1376(36)          1328.1688          945.9982       
  4166    88.1169    1292(36)          1313.0249          946.0914       
  4167    88.1369    1426(36)          1305.6826          946.1848       
  4168    88.1569    1374(36)          1306.9980          946.2780       
  4169    88.1769    1423(36)          1316.8051          946.3712       
  4170    88.1969    1374(37)          1334.0920          946.4645       
  4171    88.2169    1404(37)          1356.8359          946.5577       
  4172    88.2369    1378(37)          1381.5867          946.6509       
  4173    88.2569    1440(37)          1403.4087          946.7442       
  4174    88.2769    1406(38)          1416.1606          946.8375       
  4175    88.2969    1370(38)          1415.7510          946.9307       
  4176    88.3169    1383(37)          1404.3075          947.0240       
  4177    88.3369    1422(37)          1389.1461          947.1172       
  4178    88.3569    1362(37)          1377.1705          947.2104       
  4179    88.3769    1359(37)          1371.2480          947.3037       
  4180    88.3969    1362(37)          1369.7126          947.3970       
  4181    88.4169    1332(37)          1370.4017          947.4902       
  4182    88.4369    1352(37)          1374.8602          947.5834       
  4183    88.4569    1440(37)          1386.5973          947.6767       
  4184    88.4769    1500(38)          1406.8271          947.7700       
  4185    88.4969    1527(38)          1432.4963          947.8632       
  4186    88.5169    1544(38)          1458.1360          947.9564       
  4187    88.5369    1581(38)          1478.8838          948.0497       
  4188    88.5569    1600(39)          1490.8428          948.1429       
  4189    88.5769    1530(39)          1494.7197          948.2362       
  4190    88.5969    1466(39)          1492.5015          948.3295       
  4191    88.6169    1444(39)          1483.5647          948.4227       
  4192    88.6369    1418(38)          1467.2678          948.5159       
  4193    88.6569    1444(38)          1448.3623          948.6092       
  4194    88.6769    1467(38)          1434.1364          948.7025       
  4195    88.6969    1441(38)          1429.8044          948.7957       
  4196    88.7169    1426(38)          1437.4806          948.8890       
  4197    88.7369    1337(38)          1454.2711          948.9822       
  4198    88.7569    1332(38)          1470.6866          949.0754       
  4199    88.7769    1342(38)          1474.8430          949.1687       
  4200    88.7969    1344(38)          1461.9363          949.2620       
  4201    88.8169    1295(38)          1436.3633          949.3552       
  4202    88.8369    1271(37)          1406.0000          949.4484       
  4203    88.8569    1245(37)          1376.7695          949.5417       
  4204    88.8769    1238(37)          1350.9207          949.6349       
  4205    88.8969    1232(36)          1327.7306          949.7282       
  4206    88.9169    1244(36)          1307.3210          949.8215       
  4207    88.9369    1295(36)          1293.0741          949.9147       
  4208    88.9569    1327(36)          1288.5862          950.0079       
  4209    88.9769    1291(36)          1295.4277          950.1012       
  4210    88.9969    1232(36)          1311.6541          950.1945       
  4211    89.0169    1202(36)          1330.8203          950.2877       
  4212    89.0369    1242(37)          1342.7200          950.3810       
  4213    89.0569    1210(37)          1338.8632          950.4742       
  4214    89.0769    1202(36)          1319.3890          950.5674       
  4215    89.0969    1129(36)          1290.7781          950.6607       
  4216    89.1169    1138(36)          1260.4834          950.7539       
  4217    89.1369    1106(35)          1234.3015          950.8472       
  4218    89.1569    1192(35)          1215.9192          950.9404       
  4219    89.1769    1119(35)          1206.5966          951.0337       
  4220    89.1969    1094(35)          1205.5203          951.1270       
  4221    89.2169    1128(35)          1209.7615          951.2202       
  4222    89.2369    1143(35)          1214.8097          951.3134       
  4223    89.2569    1135(35)          1217.3888          951.4067       
  4224    89.2769    1122(35)          1217.3838          951.4999       
  4225    89.2969    1107(35)          1216.8130          951.5931       
  4226    89.3169    1184(35)          1216.8533          951.6865       
  4227    89.3369    1164(35)          1217.5565          951.7797       
  4228    89.3569    1220(35)          1219.2345          951.8729       
  4229    89.3769    1245(35)          1221.9465          951.9662       
  4230    89.3969    1273(35)          1225.5192          952.0594       
  4231    89.4169    1236(35)          1230.7067          952.1526       
  4232    89.4369    1274(35)          1240.1090          952.2459       
  4233    89.4569    1274(35)          1256.6715          952.3392       
  4234    89.4769    1235(36)          1280.6538          952.4324       
  4235    89.4969    1156(36)          1306.8239          952.5257       
  4236    89.5169    1235(36)          1324.4364          952.6189       
  4237    89.5369    1144(36)          1321.9548          952.7122       
  4238    89.5569    1134(36)          1297.6255          952.8054       
  4239    89.5769    1155(36)          1261.1503          952.8987       
  4240    89.5969    1157(35)          1224.3987          952.9919       
  4241    89.6169    1090(35)          1194.0708          953.0851       
  4242    89.6369    1100(34)          1172.0013          953.1784       
  4243    89.6569    1104(34)          1157.5311          953.2717       
  4244    89.6769    1096(34)          1148.3694          953.3649       
  4245    89.6969    1201(34)          1143.3326          953.4581       
  4246    89.7169    1176(34)          1142.6028          953.5515       
  4247    89.7369    1111(34)          1146.6748          953.6447       
  4248    89.7569    1174(34)          1155.2146          953.7379       
  4249    89.7769    1115(34)          1165.4924          953.8312       
  4250    89.7969    1054(34)          1172.7968          953.9244       
  4251    89.8169    1113(34)          1172.1091          954.0176       
  4252    89.8369    1129(34)          1163.4175          954.1109       
  4253    89.8569    1105(34)          1151.1194          954.2042       
  4254    89.8769    1106(34)          1140.5597          954.2974       
  4255    89.8969    1084(34)          1134.6975          954.3907       
  4256    89.9169    1050(34)          1133.9808          954.4839       
  4257    89.9369    1070(34)          1136.4458          954.5771       
  4258    89.9569    1068(34)          1137.9822          954.6704       
  4259    89.9769    996(34)          1134.7361          954.7637        
  4260    89.9969    1060(34)          1126.1772          954.8569       
  4261    90.0169    1055(33)          1115.0498          954.9501       
  4262    90.0369    1022(33)          1104.5574          955.0434       
  4263    90.0569    1000(33)          1095.8922          955.1367       
  4264    90.0769    1015(33)          1088.9950          955.2299       
  4265    90.0969    1024(33)          1083.5454          955.3232       
  4266    90.1169    1064(33)          1080.1191          955.4164       
  4267    90.1369    1036(33)          1079.1797          955.5096       
  4268    90.1569    1067(33)          1081.1075          955.6029       
  4269    90.1769    997(33)          1085.8608          955.6962        
  4270    90.1969    1010(33)          1092.9871          955.7894       
  4271    90.2169    1062(33)          1101.1436          955.8827       
  4272    90.2369    999(33)          1108.1692          955.9585        
  4273    90.2569    1076(33)          1112.0765          955.9357       
  4274    90.2769    998(33)          1112.7616          955.9130        
  4275    90.2969    1084(33)          1111.3650          955.8903       
  4276    90.3169    1058(33)          1108.6265          955.8675       
  4277    90.3369    1053(33)          1104.3323          955.8447       
  4278    90.3569    1065(33)          1098.8209          955.8220       
  4279    90.3769    1025(33)          1093.3000          955.7992       
  4280    90.3969    986(33)          1089.2046          955.7764        
  4281    90.4169    1034(33)          1087.1638          955.7537       
  4282    90.4369    1067(33)          1087.2819          955.7310       
  4283    90.4569    1071(33)          1089.0085          955.7082       
  4284    90.4769    1093(33)          1091.9148          955.6854       
  4285    90.4969    1149(33)          1096.1111          955.6627       
  4286    90.5169    1131(33)          1102.4294          955.6400       
  4287    90.5369    1250(33)          1111.9443          955.6172       
  4288    90.5569    1274(34)          1125.7271          955.5944       
  4289    90.5769    1298(34)          1144.5792          955.5717       
  4290    90.5969    1361(34)          1168.7711          955.5489       
  4291    90.6169    1409(35)          1197.7904          955.5262       
  4292    90.6369    1407(35)          1230.8640          955.5034       
  4293    90.6569    1293(36)          1266.4641          955.4807       
  4294    90.6769    1316(36)          1302.7025          955.4579       
  4295    90.6969    1254(37)          1335.9672          955.4351       
  4296    90.7169    1252(37)          1359.6406          955.4124       
  4297    90.7369    1247(37)          1364.8555          955.3896       
  4298    90.7569    1110(37)          1347.7493          955.3669       
  4299    90.7769    1213(36)          1315.2689          955.3441       
  4300    90.7969    1197(36)          1279.8102          955.3214       
  4301    90.8169    1204(35)          1250.5066          955.2986       
  4302    90.8369    1255(35)          1231.1772          955.2759       
  4303    90.8569    1183(35)          1221.8354          955.2531       
  4304    90.8769    1265(35)          1221.0729          955.2303       
  4305    90.8969    1318(35)          1227.3138          955.2076       
  4306    90.9169    1381(35)          1239.1217          955.1848       
  4307    90.9369    1284(35)          1254.1407          955.1620       
  4308    90.9569    1164(36)          1269.7329          955.1393       
  4309    90.9769    1154(36)          1283.2065          955.1166       
  4310    90.9969    1184(36)          1291.0179          955.0938       
  4311    91.0169    1149(36)          1288.4194          955.0710       
  4312    91.0369    1134(36)          1272.2693          955.0483       
  4313    91.0569    1093(35)          1245.1803          955.0256       
  4314    91.0769    1111(35)          1214.7363          955.0028       
  4315    91.0969    1110(34)          1187.7194          954.9800       
  4316    91.1169    1061(34)          1167.4315          954.9573       
  4317    91.1369    1124(34)          1154.5565          954.9345       
  4318    91.1569    1112(34)          1147.9594          954.9117       
  4319    91.1769    1146(34)          1146.0607          954.8890       
  4320    91.1969    1097(34)          1146.7188          954.8663       
  4321    91.2169    1058(34)          1146.8953          954.8435       
  4322    91.2369    1080(34)          1143.8124          954.8207       
  4323    91.2569    1093(34)          1136.9589          954.7980       
  4324    91.2769    1132(34)          1127.9441          954.7752       
  4325    91.2969    1052(33)          1118.6406          954.7525       
  4326    91.3169    1072(33)          1110.0222          954.7297       
  4327    91.3369    1099(33)          1102.4805          954.7070       
  4328    91.3569    1142(33)          1096.9574          954.6842       
  4329    91.3769    1108(33)          1094.6582          954.6614       
  4330    91.3969    1137(33)          1096.4961          954.6387       
  4331    91.4169    1198(33)          1102.9590          954.6160       
  4332    91.4369    1253(33)          1114.2823          954.5932       
  4333    91.4569    1242(34)          1130.3223          954.5704       
  4334    91.4769    1196(34)          1150.3336          954.5477       
  4335    91.4969    1192(34)          1171.7559          954.5249       
  4336    91.5169    1173(34)          1189.4091          954.5022       
  4337    91.5369    1155(35)          1197.4185          954.4794       
  4338    91.5569    1150(35)          1193.3516          954.4567       
  4339    91.5769    1152(34)          1180.5010          954.4339       
  4340    91.5969    1205(34)          1164.7856          954.4111       
  4341    91.6169    1148(34)          1151.2041          954.3884       
  4342    91.6369    1213(34)          1142.8047          954.3657       
  4343    91.6569    1215(34)          1140.8895          954.3429       
  4344    91.6769    1246(34)          1145.5355          954.3201       
  4345    91.6969    1215(34)          1155.6217          954.2974       
  4346    91.7169    1249(34)          1169.7703          954.2746       
  4347    91.7369    1207(34)          1186.5020          954.2519       
  4348    91.7569    1181(35)          1204.6768          954.2291       
  4349    91.7769    1120(35)          1222.0383          954.2064       
  4350    91.7969    1234(35)          1234.4706          954.1836       
  4351    91.8169    1211(35)          1239.0186          954.1608       
  4352    91.8369    1212(35)          1236.0710          954.1381       
  4353    91.8569    1221(35)          1229.4673          954.1154       
  4354    91.8769    1288(35)          1224.0719          954.0926       
  4355    91.8969    1244(35)          1223.0071          954.0698       
  4356    91.9169    1258(35)          1226.6848          954.0471       
  4357    91.9369    1229(35)          1232.2080          954.0243       
  4358    91.9569    1241(35)          1234.8870          954.0016       
  4359    91.9769    1114(35)          1230.8396          953.9788       
  4360    91.9969    1119(35)          1220.4537          953.9561       
  4361    92.0169    1176(35)          1207.6156          953.9333       
  4362    92.0369    1148(35)          1196.2836          953.9105       
  4363    92.0569    1186(34)          1188.0968          953.8878       
  4364    92.0769    1177(34)          1182.7592          953.8651       
  4365    92.0969    1228(34)          1178.7476          953.8423       
  4366    92.1169    1160(34)          1176.2216          953.8195       
  4367    92.1369    1208(34)          1176.6886          953.7968       
  4368    92.1569    1206(34)          1181.3960          953.7740       
  4369    92.1769    1210(34)          1189.9792          953.7513       
  4370    92.1969    1253(35)          1200.0055          953.7285       
  4371    92.2169    1165(35)          1207.4465          953.7057       
  4372    92.2369    1182(35)          1209.2867          953.6830       
  4373    92.2569    1201(35)          1204.8141          953.6602       
  4374    92.2769    1237(35)          1196.1586          953.6375       
  4375    92.2969    1152(34)          1187.0009          953.6147       
  4376    92.3169    1195(34)          1180.6836          953.5920       
  4377    92.3369    1176(34)          1179.5728          953.5692       
  4378    92.3569    1240(34)          1185.1895          953.5464       
  4379    92.3769    1256(35)          1198.0345          953.5237       
  4380    92.3969    1287(35)          1217.5236          953.5010       
  4381    92.4169    1275(35)          1241.7612          953.4782       
  4382    92.4369    1298(36)          1268.0399          953.4554       
  4383    92.4569    1301(36)          1294.3147          953.4327       
  4384    92.4769    1377(36)          1319.8301          953.4099       
  4385    92.4969    1345(37)          1343.3726          953.3871       
  4386    92.5169    1303(37)          1361.8046          953.3644       
  4387    92.5369    1319(37)          1370.2561          953.3417       
  4388    92.5569    1231(37)          1366.5271          953.3189       
  4389    92.5769    1242(37)          1354.3956          953.2961       
  4390    92.5969    1236(37)          1340.9231          953.2734       
  4391    92.6169    1194(36)          1330.5967          953.2507       
  4392    92.6369    1193(36)          1323.3065          953.2279       
  4393    92.6569    1176(36)          1316.2416          953.2051       
  4394    92.6769    1151(36)          1307.0223          953.1824       
  4395    92.6969    1217(36)          1296.2551          953.1596       
  4396    92.7169    1269(36)          1287.0203          953.1368       
  4397    92.7369    1236(36)          1281.8539          953.1141       
  4398    92.7569    1308(36)          1282.1974          953.0914       
  4399    92.7769    1313(36)          1288.7417          953.0686       
  4400    92.7969    1252(36)          1300.9944          953.0458       
  4401    92.8169    1417(36)          1316.2505          953.0231       
  4402    92.8369    1318(36)          1330.0165          953.0004       
  4403    92.8569    1330(37)          1338.5786          952.9776       
  4404    92.8769    1306(37)          1341.0427          952.9548       
  4405    92.8969    1283(37)          1339.5735          952.9321       
  4406    92.9169    1275(37)          1337.3353          952.9093       
  4407    92.9369    1322(37)          1336.0911          952.8866       
  4408    92.9569    1230(37)          1334.7968          952.8638       
  4409    92.9769    1263(36)          1330.7570          952.8411       
  4410    92.9969    1265(36)          1322.8645          952.8183       
  4411    93.0169    1255(36)          1313.3632          952.7955       
  4412    93.0369    1292(36)          1305.7488          952.7728       
  4413    93.0569    1255(36)          1301.7679          952.7501       
  4414    93.0769    1230(36)          1300.4731          952.7273       
  4415    93.0969    1277(36)          1299.7063          952.7045       
  4416    93.1169    1247(36)          1298.1400          952.6818       
  4417    93.1369    1288(36)          1296.1897          952.6590       
  4418    93.1569    1366(36)          1295.4877          952.6362       
  4419    93.1769    1381(36)          1298.0876          952.6135       
  4420    93.1969    1346(36)          1306.1428          952.5908       
  4421    93.2169    1493(36)          1321.8704          952.5680       
  4422    93.2369    1422(37)          1346.3365          952.5452       
  4423    93.2569    1406(37)          1377.5918          952.5225       
  4424    93.2769    1360(38)          1409.9124          952.4998       
  4425    93.2969    1449(38)          1435.2302          952.4770       
  4426    93.3169    1383(38)          1448.4209          952.4542       
  4427    93.3369    1422(38)          1450.4017          952.4315       
  4428    93.3569    1460(38)          1446.1790          952.4087       
  4429    93.3769    1427(38)          1439.2054          952.3859       
  4430    93.3969    1342(38)          1429.2518          952.3632       
  4431    93.4169    1303(38)          1414.3765          952.3405       
  4432    93.4369    1330(37)          1394.7781          952.3177       
  4433    93.4569    1349(37)          1373.8037          952.2949       
  4434    93.4769    1347(37)          1355.7734          952.2722       
  4435    93.4969    1339(37)          1343.6910          952.2494       
  4436    93.5169    1317(37)          1338.4741          952.2267       
  4437    93.5369    1357(37)          1339.7601          952.2039       
  4438    93.5569    1429(37)          1346.4432          952.1812       
  4439    93.5769    1413(37)          1356.6476          952.1584       
  4440    93.5969    1359(37)          1367.6097          952.1356       
  4441    93.6169    1380(37)          1377.3761          952.1129       
  4442    93.6369    1449(37)          1386.6110          952.0901       
  4443    93.6569    1442(37)          1397.3400          952.0674       
  4444    93.6769    1351(38)          1410.0266          951.8502       
  4445    93.6969    1388(38)          1422.0403          951.1797       
  4446    93.7169    1415(38)          1430.0890          950.5091       
  4447    93.7369    1402(38)          1433.0721          949.8386       
  4448    93.7569    1449(38)          1433.9010          949.1682       
  4449    93.7769    1418(38)          1436.5309          948.4976       
  4450    93.7969    1462(38)          1442.9152          947.8271       
  4451    93.8169    1445(38)          1452.4174          947.1565       
  4452    93.8369    1474(38)          1462.6812          946.4861       
  4453    93.8569    1398(38)          1470.5093          945.8154       
  4454    93.8769    1353(38)          1471.6489          945.1450       
  4455    93.8969    1396(38)          1463.2737          944.4746       
  4456    93.9169    1482(38)          1447.2362          943.8039       
  4457    93.9369    1432(38)          1429.3824          943.1335       
  4458    93.9569    1385(38)          1414.9587          942.4628       
  4459    93.9769    1495(37)          1406.0769          941.7924       
  4460    93.9969    1508(37)          1402.0720          941.1218       
  4461    94.0169    1446(37)          1401.2037          940.4514       
  4462    94.0369    1498(37)          1402.7021          939.7806       
  4463    94.0569    1512(38)          1407.2180          939.1102       
  4464    94.0769    1480(38)          1415.3450          938.4398       
  4465    94.0969    1466(38)          1426.3210          937.7692       
  4466    94.1169    1461(38)          1437.4591          937.0988       
  4467    94.1369    1482(38)          1444.2516          936.4281       
  4468    94.1569    1491(38)          1442.7147          935.7577       
  4469    94.1769    1405(38)          1431.2637          935.0870       
  4470    94.1969    1434(38)          1411.1713          934.4166       
  4471    94.2169    1360(37)          1385.5562          933.7459       
  4472    94.2369    1413(37)          1358.4171          933.0755       
  4473    94.2569    1366(37)          1332.8987          932.4051       
  4474    94.2769    1332(36)          1310.7556          931.7344       
  4475    94.2969    1366(36)          1292.6610          931.0640       
  4476    94.3169    1332(36)          1278.0359          930.3933       
  4477    94.3369    1330(36)          1266.2565          929.7229       
  4478    94.3569    1292(35)          1256.8508          929.0522       
  4479    94.3769    1317(35)          1249.6393          928.3818       
  4480    94.3969    1277(35)          1244.2220          927.7114       
  4481    94.4169    1303(35)          1239.6747          927.0408       
  4482    94.4369    1243(35)          1234.2825          926.3704       
  4483    94.4569    1263(35)          1226.6326          925.6997       
  4484    94.4769    1230(35)          1216.7576          925.0292       
  4485    94.4969    1240(35)          1206.0046          924.3586       
  4486    94.5169    1221(35)          1195.6041          923.6882       
  4487    94.5369    1257(34)          1186.1538          923.0175       
  4488    94.5569    1261(34)          1177.4050          922.3471       
  4489    94.5769    1194(34)          1169.4380          921.6767       
  4490    94.5969    1230(34)          1162.4060          921.0060       
  4491    94.6169    1196(34)          1156.8040          920.3356       
  4492    94.6369    1279(34)          1153.2299          919.6649       
  4493    94.6569    1187(34)          1152.2267          918.9945       
  4494    94.6769    1241(34)          1154.2865          918.3239       
  4495    94.6969    1221(34)          1159.8141          917.6534       
  4496    94.7169    1253(34)          1168.7003          916.9828       
  4497    94.7369    1194(34)          1179.7808          916.3124       
  4498    94.7569    1207(35)          1190.6010          915.6420       
  4499    94.7769    1231(35)          1198.2885          914.9713       
  4500    94.7969    1198(35)          1201.9938          914.3008       
  4501    94.8169    1249(35)          1203.4971          913.6302       
  4502    94.8369    1227(35)          1205.1102          912.9598       
  4503    94.8569    1229(35)          1206.8904          912.2891       
  4504    94.8769    1269(35)          1206.8691          911.6187       
  4505    94.8969    1260(35)          1203.5618          910.9483       
  4506    94.9169    1293(35)          1198.1987          910.2776       
  4507    94.9369    1318(35)          1194.1027          909.6072       
  4508    94.9569    1242(35)          1194.6666          908.9365       
  4509    94.9769    1222(35)          1202.2202          908.2661       
  4510    94.9969    1255(35)          1217.6421          907.5955       
  4511    95.0169    1221(35)          1239.7617          906.9250       
  4512    95.0369    1299(36)          1264.3826          906.2544       
  4513    95.0569    1176(36)          1284.3826          905.5839       
  4514    95.0769    1170(36)          1292.3372          904.9135       
  4515    95.0969    1170(36)          1285.8933          904.2429       
  4516    95.1169    1148(36)          1269.5032          903.5724       
  4517    95.1369    1239(35)          1250.8198          902.9018       
  4518    95.1569    1164(35)          1235.2722          902.2314       
  4519    95.1769    1142(35)          1224.6628          901.5607       
  4520    95.1969    1239(35)          1218.1616          900.8903       
  4521    95.2169    1209(35)          1214.2847          900.2196       
  4522    95.2369    1234(35)          1211.5046          899.5492       
  4523    95.2569    1174(35)          1208.4944          898.8788       
  4524    95.2769    1220(35)          1205.0662          898.2081       
  4525    95.2969    1234(35)          1202.6764          897.5377       
  4526    95.3169    1142(35)          1202.9886          896.8671       
  4527    95.3369    1196(35)          1205.8055          896.1967       
  4528    95.3569    1208(35)          1208.6515          895.5259       
  4529    95.3769    1206(35)          1209.0098          894.8555       
  4530    95.3969    1228(35)          1206.2599          894.1851       
  4531    95.4169    1276(35)          1202.8711          893.5145       
  4532    95.4369    1281(35)          1202.8433          892.8441       
  4533    95.4569    1309(35)          1209.4683          892.1734       
  4534    95.4769    1259(35)          1224.2935          891.5030       
  4535    95.4969    1280(35)          1246.9121          890.8323       
  4536    95.5169    1240(36)          1274.7311          890.1619       
  4537    95.5369    1203(36)          1302.3223          889.4912       
  4538    95.5569    1272(36)          1321.3990          888.8208       
  4539    95.5769    1183(36)          1324.8730          888.1504       
  4540    95.5969    1293(36)          1312.9155          887.4797       
  4541    95.6169    1289(36)          1293.5522          886.8093       
  4542    95.6369    1306(36)          1276.3232          886.1386       
  4543    95.6569    1370(36)          1267.4712          885.4682       
  4544    95.6769    1369(36)          1269.8354          884.7975       
  4545    95.6969    1367(36)          1283.8970          884.1271       
  4546    95.7169    1329(36)          1307.6384          883.4565       
  4547    95.7369    1229(37)          1335.8159          882.7861       
  4548    95.7569    1253(37)          1360.9226          882.1157       
  4549    95.7769    1277(37)          1377.1555          881.4449       
  4550    95.7969    1317(37)          1384.1467          880.7745       
  4551    95.8169    1292(37)          1385.7094          880.1039       
  4552    95.8369    1241(37)          1385.2488          879.4335       
  4553    95.8569    1296(37)          1382.4896          878.7628       
  4554    95.8769    1299(37)          1374.4562          878.0924       
  4555    95.8969    1343(37)          1359.5348          877.4220       
  4556    95.9169    1327(37)          1341.1602          876.7513       
  4557    95.9369    1412(36)          1326.2649          876.0809       
  4558    95.9569    1388(36)          1320.1909          875.4102       
  4559    95.9769    1276(36)          1323.9935          874.7398       
  4560    95.9969    1317(37)          1334.6396          874.0692       
  4561    96.0169    1229(37)          1347.3276          873.3987       
  4562    96.0369    1324(37)          1357.4287          872.7281       
  4563    96.0569    1292(37)          1361.0920          872.0576       
  4564    96.0769    1200(37)          1355.3464          871.3872       
  4565    96.0969    1214(37)          1340.1274          870.7166       
  4566    96.1169    1210(36)          1319.3204          870.0461       
  4567    96.1369    1204(36)          1297.5520          869.3755       
  4568    96.1569    1193(36)          1277.4116          868.7051       
  4569    96.1769    1149(35)          1258.5466          868.0344       
  4570    96.1969    1192(35)          1239.6384          867.3640       
  4571    96.2169    1248(35)          1221.0553          866.6933       
  4572    96.2369    1113(35)          1205.3218          866.0229       
  4573    96.2569    1203(35)          1195.2297          865.3525       
  4574    96.2769    1142(35)          1191.2979          864.6818       
  4575    96.2969    1201(35)          1190.7864          864.0114       
  4576    96.3169    1108(34)          1189.2661          863.3408       
  4577    96.3369    1120(34)          1182.9591          862.6703       
  4578    96.3569    1105(34)          1171.2592          861.9996       
  4579    96.3769    1121(34)          1156.1582          861.3292       
  4580    96.3969    1090(34)          1140.3318          860.6588       
  4581    96.4169    1135(34)          1126.1349          859.9882       
  4582    96.4369    1126(33)          1115.4542          859.3177       
  4583    96.4569    1078(33)          1108.8409          858.6471       
  4584    96.4769    1078(33)          1105.4198          857.9767       
  4585    96.4969    1113(33)          1103.0186          857.3060       
  4586    96.5169    1115(33)          1099.1089          856.6356       
  4587    96.5369    1059(33)          1092.9666          855.9649       
  4588    96.5569    1057(33)          1086.1709          855.2945       
  4589    96.5769    1146(33)          1081.3147          854.6241       
  4590    96.5969    1107(33)          1080.2277          853.9534       
  4591    96.6169    1183(33)          1083.2839          853.2830       
  4592    96.6369    1143(33)          1089.9806          852.6123       
  4593    96.6569    1075(33)          1099.9106          851.9419       
  4594    96.6769    1147(33)          1112.8998          851.2712       
  4595    96.6969    1207(34)          1128.6128          850.6008       
  4596    96.7169    1201(34)          1146.1229          849.9302       
  4597    96.7369    1222(34)          1164.0762          849.2598       
  4598    96.7569    1220(34)          1180.5471          848.5894       
  4599    96.7769    1247(35)          1192.4410          847.9187       
  4600    96.7969    1183(35)          1197.1057          847.2483       
  4601    96.8169    1180(35)          1194.1522          846.5776       
  4602    96.8369    1115(34)          1185.2216          845.9072       
  4603    96.8569    1107(34)          1171.9268          845.2365       
  4604    96.8769    1072(34)          1155.2206          844.5661       
  4605    96.8969    1152(34)          1136.6531          843.8957       
  4606    96.9169    1153(33)          1119.0042          843.2250       
  4607    96.9369    1118(33)          1105.5172          842.5546       
  4608    96.9569    1164(33)          1098.5552          841.8839       
  4609    96.9769    1163(33)          1099.4985          841.2135       
  4610    96.9969    1200(33)          1108.1018          840.5428       
  4611    97.0169    1205(34)          1123.1453          839.8724       
  4612    97.0369    1193(34)          1142.3583          839.2018       
  4613    97.0569    1208(34)          1162.7170          838.5314       
  4614    97.0769    1137(34)          1180.6611          837.8610       
  4615    97.0969    1211(35)          1193.0713          837.1902       
  4616    97.1169    1194(35)          1198.4274          836.5198       
  4617    97.1369    1136(35)          1197.7854          835.8492       
  4618    97.1569    1212(35)          1193.9426          835.1788       
  4619    97.1769    1196(34)          1189.2483          834.5081       
  4620    97.1969    1188(34)          1184.1195          833.8377       
  4621    97.2169    1215(34)          1177.7142          833.1670       
  4622    97.2369    1195(34)          1169.4155          832.4966       
  4623    97.2569    1234(34)          1159.8246          831.8262       
  4624    97.2769    1234(34)          1151.0068          831.1555       
  4625    97.2969    1246(34)          1145.8966          830.4851       
  4626    97.3169    1195(34)          1146.3673          829.8145       
  4627    97.3369    1188(34)          1152.0819          829.1440       
  4628    97.3569    1153(34)          1160.3251          828.4734       
  4629    97.3769    1094(34)          1167.3049          827.8030       
  4630    97.3969    1148(34)          1169.7314          827.1325       
  4631    97.4169    1114(34)          1166.0930          826.4619       
  4632    97.4369    1140(34)          1156.9928          825.7914       
  4633    97.4569    1147(34)          1144.7561          825.1208       
  4634    97.4769    1122(34)          1132.6693          824.4504       
  4635    97.4969    1274(34)          1123.8641          823.7797       
  4636    97.5169    1204(33)          1120.1284          823.1093       
  4637    97.5369    1243(33)          1121.6870          822.4386       
  4638    97.5569    1341(34)          1127.9932          821.7682       
  4639    97.5769    1289(34)          1138.2435          821.0978       
  4640    97.5969    1368(34)          1151.9178          820.4271       
  4641    97.6169    1347(34)          1168.5680          819.7567       
  4642    97.6369    1364(34)          1187.6824          819.0861       
  4643    97.6569    1346(35)          1209.1582          818.4156       
  4644    97.6769    1254(35)          1232.9851          817.7449       
  4645    97.6969    1291(35)          1258.2365          817.0745       
  4646    97.7169    1260(36)          1282.5283          816.4039       
  4647    97.7369    1175(36)          1302.6351          815.9069       
  4648    97.7569    1212(36)          1316.4060          816.3927       
  4649    97.7769    1122(36)          1321.8998          816.8788       
  4650    97.7969    1162(36)          1319.3696          817.3646       
  4651    97.8169    1127(36)          1308.4409          817.8507       
  4652    97.8369    1145(36)          1289.2506          818.3365       
  4653    97.8569    1204(36)          1264.9617          818.8226       
  4654    97.8769    1244(35)          1241.5038          819.3085       
  4655    97.8969    1234(35)          1223.8706          819.7943       
  4656    97.9169    1237(35)          1214.5101          820.2804       
  4657    97.9369    1289(35)          1213.8708          820.7662       
  4658    97.9569    1277(35)          1221.1697          821.2523       
  4659    97.9769    1285(35)          1235.5490          821.7382       
  4660    97.9969    1367(35)          1256.0201          822.2242       
  4661    98.0169    1259(36)          1281.0627          822.7101       
  4662    98.0369    1258(36)          1307.8479          823.1962       
  4663    98.0569    1197(36)          1331.4688          823.6820       
  4664    98.0769    1233(37)          1345.9237          824.1679       
  4665    98.0969    1209(37)          1347.2673          824.6539       
  4666    98.1169    1264(37)          1336.1921          825.1398       
  4667    98.1369    1201(36)          1316.4248          825.6259       
  4668    98.1569    1245(36)          1291.8000          826.1118       
  4669    98.1769    1225(36)          1265.7231          826.5978       
  4670    98.1969    1148(35)          1241.3521          827.0836       
  4671    98.2169    1176(35)          1220.5742          827.5697       
  4672    98.2369    1153(35)          1203.8114          828.0555       
  4673    98.2569    1180(35)          1190.4795          828.5414       
  4674    98.2769    1119(34)          1179.6709          829.0275       
  4675    98.2969    1150(34)          1170.3179          829.5134       
  4676    98.3169    1129(34)          1161.3788          829.9994       
  4677    98.3369    1131(34)          1152.7363          830.4853       
  4678    98.3569    1110(34)          1145.1233          830.9713       
  4679    98.3769    1100(34)          1138.9062          831.4572       
  4680    98.3969    1036(34)          1133.2556          831.9431       
  4681    98.4169    1096(34)          1127.0408          832.4291       
  4682    98.4369    1103(33)          1120.4963          832.9150       
  4683    98.4569    1145(33)          1115.2837          833.4011       
  4684    98.4769    1165(33)          1112.7722          833.8869       
  4685    98.4969    1151(33)          1112.6763          834.3730       
  4686    98.5169    1045(33)          1113.0865          834.8588       
  4687    98.5369    1069(33)          1111.7714          835.3449       
  4688    98.5569    1092(33)          1108.1111          835.8307       
  4689    98.5769    1099(33)          1102.9265          836.3166       
  4690    98.5969    1113(33)          1097.4497          836.8027       
  4691    98.6169    1045(33)          1091.7751          837.2885       
  4692    98.6369    1059(33)          1084.6322          837.7746       
  4693    98.6569    1089(33)          1074.6833          838.2604       
  4694    98.6769    1035(33)          1061.9518          838.7465       
  4695    98.6969    1047(32)          1048.3568          839.2324       
  4696    98.7169    1084(32)          1036.6549          839.7184       
  4697    98.7369    1134(32)          1028.9670          840.2043       
  4698    98.7569    1186(32)          1026.3712          840.6902       
  4699    98.7769    1091(32)          1029.0942          841.1762       
  4700    98.7969    1178(32)          1036.5664          841.6621       
  4701    98.8169    1151(32)          1047.2793          842.1481       
  4702    98.8369    1093(33)          1058.6779          842.6340       
  4703    98.8569    1149(33)          1068.0175          843.1201       
  4704    98.8769    1163(33)          1073.4886          843.6060       
  4705    98.8969    1072(33)          1075.5146          844.0918       
  4706    98.9169    1058(33)          1076.0355          844.5779       
  4707    98.9369    1057(33)          1076.9663          845.0637       
  4708    98.9569    1110(33)          1079.1295          845.5497       
  4709    98.9769    1060(33)          1082.4546          846.0356       
  4710    98.9969    1088(33)          1086.5181          846.5217       
  4711    99.0169    1128(33)          1090.9183          847.0076       
  4712    99.0369    1146(33)          1094.6318          847.4936       
  4713    99.0569    1162(33)          1095.9260          847.9795       
  4714    99.0769    1070(33)          1093.4758          848.4653       
  4715    99.0969    1076(33)          1087.5503          848.9514       
  4716    99.1169    1109(33)          1079.9963          849.4373       
  4717    99.1369    1075(33)          1073.1819          849.9233       
  4718    99.1569    1119(33)          1068.8284          850.4092       
  4719    99.1769    1053(33)          1067.1764          850.8953       
  4720    99.1969    1020(33)          1067.4194          851.3811       
  4721    99.2169    1045(33)          1068.0192          851.8672       
  4722    99.2369    1092(33)          1068.1770          852.3530       
  4723    99.2569    1166(33)          1068.1949          852.8389       
  4724    99.2769    1115(33)          1069.2666          853.3250       
  4725    99.2969    1128(33)          1072.7452          853.8108       
  4726    99.3169    1096(33)          1079.4666          854.2969       
  4727    99.3369    1072(33)          1089.2305          854.7827       
  4728    99.3569    1136(33)          1100.2250          855.2688       
  4729    99.3769    1028(33)          1108.8452          855.7546       
  4730    99.3969    1072(33)          1111.9562          856.2405       
  4731    99.4169    1053(33)          1108.0288          856.7266       
  4732    99.4369    964(33)          1098.2302          857.2125        
  4733    99.4569    1033(33)          1085.2881          857.6985       
  4734    99.4769    1066(33)          1072.3783          858.1844       
  4735    99.4969    1007(33)          1061.9849          858.6704       
  4736    99.5169    981(32)          1055.2706          859.1563        
  4737    99.5369    1025(32)          1051.9086          859.6423       
  4738    99.5569    1058(32)          1050.8461          860.1282       
  4739    99.5769    1017(32)          1051.0100          860.6141       
  4740    99.5969    1057(32)          1052.2719          861.1002       
  4741    99.6169    1073(32)          1054.9755          861.5860       
  4742    99.6369    1098(33)          1059.5876          862.0720       
  4743    99.6569    1035(33)          1066.3511          862.5579       
  4744    99.6769    1103(33)          1075.1790          863.0439       
  4745    99.6969    1125(33)          1085.6903          863.5298       
  4746    99.7169    1077(33)          1097.5718          864.0159       
  4747    99.7369    1076(33)          1110.2383          864.5018       
  4748    99.7569    1043(34)          1122.6619          864.9876       
  4749    99.7769    1062(34)          1133.4043          865.4737       
  4750    99.7969    1060(34)          1141.1790          865.9595       
  4751    99.8169    1163(34)          1146.1868          866.4456       
  4752    99.8369    1125(34)          1149.6692          866.9315       
  4753    99.8569    1094(34)          1152.3125          867.4175       
  4754    99.8769    1078(34)          1152.9891          867.9034       
  4755    99.8969    1115(34)          1149.9144          868.3893       
  4756    99.9169    1073(34)          1142.4143          868.8753       
  4757    99.9369    1133(34)          1131.5861          869.3612       
  4758    99.9569    1056(33)          1119.6179          869.8472       
  4759    99.9769    1087(33)          1108.9238          870.3331       
  4760    99.9969    1078(33)          1101.2142          870.8192       
  4761   100.0169    1050(33)          1097.2925          871.3051       
  4762   100.0369    1097(33)          1096.9814          871.7911       
  4763   100.0569    1013(33)          1099.4658          872.2769       
  4764   100.0769    1029(33)          1102.9298          872.7628       
  4765   100.0969    1119(33)          1105.2988          873.2488       
  4766   100.1169    1007(33)          1105.0236          873.7347       
  4767   100.1369    1044(33)          1101.5402          874.2208       
  4768   100.1569    1113(33)          1095.5361          874.7067       
  4769   100.1769    1048(33)          1088.3335          875.1927       
  4770   100.1969    1090(33)          1081.0316          875.6786       
  4771   100.2169    1051(33)          1073.6923          876.1646       
  4772   100.2369    1032(33)          1065.8879          876.6505       
  4773   100.2569    994(33)          1057.4663          877.1364        
  4774   100.2769    1048(32)          1048.8032          877.6224       
  4775   100.2969    1070(32)          1040.5536          878.1083       
  4776   100.3169    988(32)          1033.3931          878.5944        
  4777   100.3369    1039(32)          1027.9288          879.0802       
  4778   100.3569    1008(32)          1024.5447          879.5663       
  4779   100.3769    1049(32)          1023.1536          880.0521       
  4780   100.3969    1038(32)          1023.1321          880.5380       
  4781   100.4169    1073(32)          1023.3839          881.0240       
  4782   100.4369    1041(32)          1022.7001          881.5099       
  4783   100.4569    962(32)          1020.3719          881.9960        
  4784   100.4769    1001(32)          1016.5042          882.4818       
  4785   100.4969    995(32)          1011.9376          882.9679        
  4786   100.5169    1022(32)          1007.9668          883.4537       
  4787   100.5369    1006(32)          1005.7970          883.9398       
  4788   100.5569    1039(32)          1006.1208          884.4257       
  4789   100.5769    997(32)          1009.1262          884.9116        
  4790   100.5969    1077(32)          1014.2732          885.3976       
  4791   100.6169    989(32)          1020.4434          885.8835        
  4792   100.6369    1048(32)          1026.1155          886.3695       
  4793   100.6569    1063(32)          1030.0376          886.8554       
  4794   100.6769    1043(32)          1031.9208          887.3414       
  4795   100.6969    1031(32)          1031.9812          887.8273       
  4796   100.7169    1022(32)          1030.3331          888.3134       
  4797   100.7369    1056(32)          1027.3623          888.7992       
  4798   100.7569    1020(32)          1023.8304          889.2851       
  4799   100.7769    1058(32)          1020.7513          889.7711       
  4800   100.7969    1010(32)          1018.7677          890.2570       
  4801   100.8169    1019(32)          1018.1448          890.7430       
  4802   100.8369    1053(32)          1018.8842          891.2289       
  4803   100.8569    1080(32)          1020.6669          891.7150       
  4804   100.8769    1005(32)          1023.1159          892.2009       
  4805   100.8969    1102(32)          1025.6165          892.6867       
  4806   100.9169    1017(32)          1027.6049          893.1728       
  4807   100.9369    1082(32)          1028.6125          893.6586       
  4808   100.9569    1002(32)          1028.2881          894.1447       
  4809   100.9769    1032(32)          1026.3671          894.6306       
  4810   100.9969    1051(32)          1022.8438          895.1166       
  4811   101.0169    991(32)          1018.0387          895.6025        
  4812   101.0369    992(32)          1012.3100          896.0886        
  4813   101.0569    1010(32)          1005.9467          896.5744       
  4814   101.0769    1022(32)           999.3139          897.0603       
  4815   101.0969    1008(32)           993.0584          897.5463       
  4816   101.1169    1042(31)           987.9112          898.0322       
  4817   101.1369    1034(31)           984.3389          898.5182       
  4818   101.1569    981(31)           982.3914          899.0041        
  4819   101.1769    975(31)           981.9008          899.4902        
  4820   101.1969    975(31)           982.4885          899.9760        
  4821   101.2169    961(31)           983.7122          900.4621        
  4822   101.2369    995(31)           985.1562          900.9479        
  4823   101.2569    1012(31)           986.4821          901.4338       
  4824   101.2769    1015(31)           987.4629          901.9199       
  4825   101.2969    1060(31)           987.9670          902.4058       
  4826   101.3169    1006(31)           987.8253          902.8918       
  4827   101.3369    970(31)           986.9973          903.3777        
  4828   101.3569    980(31)           985.7001          903.8637        
  4829   101.3769    1058(31)           984.1168          904.3496       
  4830   101.3969    1012(31)           982.5378          904.8354       
  4831   101.4169    956(31)           981.0139          905.3215        
  4832   101.4369    1043(31)           979.6860          905.8074       
  4833   101.4569    1006(31)           978.7251          906.2935       
  4834   101.4769    962(31)           978.3093          906.7793        
  4835   101.4969    1002(31)           978.5067          907.2654       
  4836   101.5169    1008(31)           979.4496          907.7512       
  4837   101.5369    994(31)           981.3540          908.2372        
  4838   101.5569    1013(31)           984.5262          908.7231       
  4839   101.5769    1046(31)           989.2740          909.2090       
  4840   101.5969    1025(32)           995.5427          909.3471       
  4841   101.6169    987(32)          1003.2781          909.0594        
  4842   101.6369    1018(32)          1012.8053          908.7717       
  4843   101.6569    1042(32)          1023.7886          908.4841       
  4844   101.6769    1026(32)          1035.5789          908.1963       
  4845   101.6969    1064(32)          1047.0842          907.9086       
  4846   101.7169    1070(33)          1057.0262          907.6209       
  4847   101.7369    997(33)          1063.9515          907.3333        
  4848   101.7569    1030(33)          1067.0084          907.0456       
  4849   101.7769    949(33)          1066.4540          906.7578        
  4850   101.7969    964(33)          1063.4327          906.4702        
  4851   101.8169    1022(33)          1059.6091          906.1824       
  4852   101.8369    975(32)          1055.9922          905.8948        
  4853   101.8569    999(32)          1052.6200          905.6070        
  4854   101.8769    1034(32)          1048.8356          905.3193       
  4855   101.8969    988(32)          1044.1257          905.0317        
  4856   101.9169    986(32)          1038.9048          904.7440        
  4857   101.9369    1036(32)          1034.3666          904.4563       
  4858   101.9569    1035(32)          1031.6566          904.1685       
  4859   101.9769    990(32)          1031.3961          903.8809        
  4860   101.9969    961(32)          1033.7048          903.5931        
  4861   102.0169    1012(32)          1038.2842          903.3055       
  4862   102.0369    1082(32)          1044.5157          903.0177       
  4863   102.0569    1004(32)          1051.5745          902.7301       
  4864   102.0769    1027(33)          1059.0381          902.4424       
  4865   102.0969    1050(33)          1066.4426          902.1547       
  4866   102.1169    1013(33)          1073.8025          901.8670       
  4867   102.1369    1049(33)          1081.2288          901.5793       
  4868   102.1569    1017(33)          1088.5354          901.2916       
  4869   102.1769    1076(33)          1094.8644          901.0038       
  4870   102.1969    1125(33)          1098.8918          900.7162       
  4871   102.2169    1078(33)          1099.2893          900.4285       
  4872   102.2369    1039(33)          1095.6216          900.1408       
  4873   102.2569    987(33)          1088.7581          899.8531        
  4874   102.2769    1018(33)          1080.1891          899.5654       
  4875   102.2969    993(33)          1071.2321          899.2777        
  4876   102.3169    1074(33)          1062.7329          898.9900       
  4877   102.3369    1055(32)          1054.9796          898.7023       
  4878   102.3569    1019(32)          1048.1566          898.4146       
  4879   102.3769    977(32)          1042.2930          898.1269        
  4880   102.3969    1015(32)          1037.1978          897.8392       
  4881   102.4169    949(32)          1032.7168          897.5515        
  4882   102.4369    1009(32)          1028.9840          897.2639       
  4883   102.4569    997(32)          1026.4434          896.9761        
  4884   102.4769    1051(32)          1025.5784          896.6884       
  4885   102.4969    1001(32)          1026.4453          896.4007       
  4886   102.5169    1025(32)          1028.5598          896.1130       
  4887   102.5369    917(32)          1031.0275          895.8253        
  4888   102.5569    1021(32)          1033.0221          895.5376       
  4889   102.5769    999(32)          1033.7778          895.2500        
  4890   102.5969    1020(32)          1033.0122          894.9622       
  4891   102.6169    1020(32)          1030.7836          894.6746       
  4892   102.6369    1064(32)          1027.4043          894.3868       
  4893   102.6569    1011(32)          1023.3448          894.0992       
  4894   102.6769    988(32)          1019.1556          893.8114        
  4895   102.6969    936(32)          1015.5349          893.5237        
  4896   102.7169    1047(32)          1012.9503          893.2360       
  4897   102.7369    948(32)          1011.7311          892.9484        
  4898   102.7569    1000(32)          1011.9993          892.6607       
  4899   102.7769    1034(32)          1013.8777          892.3729       
  4900   102.7969    1069(32)          1017.6813          892.0853       
  4901   102.8169    1040(32)          1023.8215          891.7975       
  4902   102.8369    1055(32)          1032.7209          891.5099       
  4903   102.8569    1035(32)          1044.3918          891.2221       
  4904   102.8769    1039(33)          1058.4022          890.9344       
  4905   102.8969    1065(33)          1073.9395          890.6468       
  4906   102.9169    1039(33)          1090.0668          890.3591       
  4907   102.9369    1010(33)          1105.9711          890.0714       
  4908   102.9569    1054(33)          1120.7131          889.7836       
  4909   102.9769    1030(34)          1132.7794          889.4960       
  4910   102.9969    1032(34)          1140.0659          889.2083       
  4911   103.0169    1074(34)          1140.8796          888.9206       
  4912   103.0369    1025(34)          1134.8414          888.6328       
  4913   103.0569    979(34)          1123.4537          888.3452        
  4914   103.0769    1068(33)          1109.6344          888.0576       
  4915   103.0969    1025(33)          1096.5750          887.7698       
  4916   103.1169    1016(33)          1086.8208          887.4821       
  4917   103.1369    989(33)          1081.6691          887.1943        
  4918   103.1569    1021(33)          1081.5134          886.9067       
  4919   103.1769    955(33)          1086.1378          886.6190        
  4920   103.1969    1009(33)          1094.4521          886.3313       
  4921   103.2169    1104(33)          1104.5155          886.0436       
  4922   103.2369    1013(33)          1113.8462          885.7559       
  4923   103.2569    1047(33)          1120.5721          885.4683       
  4924   103.2769    1071(34)          1124.3954          885.1805       
  4925   103.2969    1026(34)          1126.3379          884.8928       
  4926   103.3169    1016(34)          1127.2732          884.6051       
  4927   103.3369    999(34)          1126.7188          884.3174        
  4928   103.3569    1062(34)          1123.3169          884.0297       
  4929   103.3769    969(33)          1116.0481          883.7420        
  4930   103.3969    1010(33)          1105.2805          883.4543       
  4931   103.4169    1015(33)          1092.6821          883.1666       
  4932   103.4369    969(33)          1080.5562          882.8790        
  4933   103.4569    1021(33)          1070.7633          882.5912       
  4934   103.4769    1014(33)          1064.7588          882.3035       
  4935   103.4969    1045(33)          1063.0986          882.0158       
  4936   103.5169    1081(33)          1065.8425          881.7281       
  4937   103.5369    1028(33)          1072.4792          881.4404       
  4938   103.5569    982(33)          1081.6415          881.1527        
  4939   103.5769    958(33)          1091.1694          880.8651        
  4940   103.5969    982(33)          1098.3873          880.5773        
  4941   103.6169    1001(33)          1101.3568          880.2897       
  4942   103.6369    1065(33)          1099.9456          880.0019       
  4943   103.6569    972(33)          1095.6733          879.7143        
  4944   103.6769    1030(33)          1090.2356          879.4265       
  4945   103.6969    998(33)          1084.5007          879.1389        
  4946   103.7169    1055(33)          1078.4412          878.8511       
  4947   103.7369    1021(33)          1071.6722          878.5635       
  4948   103.7569    1019(33)          1063.9692          878.2758       
  4949   103.7769    1032(32)          1055.5513          877.9880       
  4950   103.7969    1027(32)          1047.1149          877.7004       
  4951   103.8169    1061(32)          1039.6521          877.4127       
  4952   103.8369    960(32)          1034.3295          877.1250        
  4953   103.8569    1040(32)          1031.9131          876.8372       
  4954   103.8769    1039(32)          1032.8448          876.5496       
  4955   103.8969    1028(32)          1037.1497          876.2619       
  4956   103.9169    1044(32)          1044.6278          875.9742       
  4957   103.9369    1035(32)          1054.4469          875.6865       
  4958   103.9569    1062(33)          1065.4036          875.3987       
  4959   103.9769    1040(33)          1076.0159          875.1111       
  4960   103.9969    1044(33)          1085.0176          874.8234       
  4961   104.0169    1045(33)          1091.4160          874.5357       
  4962   104.0369    1086(33)          1094.4568          874.2479       
  4963   104.0569    1080(33)          1093.5660          873.9603       
  4964   104.0769    1055(33)          1088.9899          873.6727       
  4965   104.0969    1052(33)          1081.8835          873.3849       
  4966   104.1169    1023(33)          1073.9587          873.0972       
  4967   104.1369    1090(33)          1066.7921          872.8094       
  4968   104.1569    1053(33)          1061.5637          872.5219       
  4969   104.1769    1081(33)          1058.9155          872.2341       
  4970   104.1969    1033(33)          1058.9098          871.9464       
  4971   104.2169    1082(33)          1060.7618          871.6586       
  4972   104.2369    1085(33)          1063.0845          871.3710       
  4973   104.2569    1086(33)          1064.1626          871.0834       
  4974   104.2769    1092(33)          1063.1360          870.7956       
  4975   104.2969    1080(33)          1060.4778          870.5079       
  4976   104.3169    1147(33)          1057.5327          870.2202       
  4977   104.3369    1058(32)          1055.5532          869.9326       
  4978   104.3569    1101(32)          1055.0957          869.6448       
  4979   104.3769    1037(32)          1056.0951          869.3571       
  4980   104.3969    1135(33)          1057.6406          869.0695       
  4981   104.4169    1060(33)          1058.9484          868.7817       
  4982   104.4369    1119(33)          1059.3622          868.4941       
  4983   104.4569    1115(33)          1058.5425          868.2063       
  4984   104.4769    1104(33)          1056.4570          867.9186       
  4985   104.4969    1071(32)          1053.2333          867.6309       
  4986   104.5169    1050(32)          1049.0454          867.3433       
  4987   104.5369    1100(32)          1044.2173          867.0555       
  4988   104.5569    1143(32)          1039.1573          866.7678       
  4989   104.5769    1040(32)          1034.2728          866.4802       
  4990   104.5969    1129(32)          1029.5857          866.1924       
  4991   104.6169    1105(32)          1024.7322          865.9048       
  4992   104.6369    1156(32)          1019.4072          865.6170       
  4993   104.6569    1046(32)          1013.8643          865.3294       
  4994   104.6769    1056(32)          1008.7866          865.0416       
  4995   104.6969    1128(32)          1004.8986          864.7540       
  4996   104.7169    1146(32)          1002.7058          864.4662       
  4997   104.7369    1123(32)          1002.4229          864.1786       
  4998   104.7569    1102(32)          1004.0586          863.8909       
  4999   104.7769    1110(32)          1007.4380          863.6031       
  5000   104.7969    1199(32)          1012.2139          863.3155       
  5001   104.8169    1181(32)          1017.9865          863.0278       
  5002   104.8369    1215(32)          1024.4041          862.7401       
  5003   104.8569    1140(32)          1031.2039          862.4523       
  5004   104.8769    1175(32)          1038.3344          862.1647       
  5005   104.8969    1165(32)          1045.8999          861.8770       
  5006   104.9169    1164(32)          1054.4507          861.5893       
  5007   104.9369    1228(33)          1064.5498          861.3016       
  5008   104.9569    1175(33)          1076.5898          861.0139       
  5009   104.9769    1164(33)          1090.5818          860.7262       
  5010   104.9969    1235(33)          1106.0690          860.4385       
  5011   105.0169    1240(33)          1122.0198          860.1508       
  5012   105.0369    1127(34)          1136.9425          859.8630       
  5013   105.0569    1168(34)          1148.8855          859.5754       
  5014   105.0769    1213(34)          1156.1776          859.2878       
  5015   105.0969    1229(34)          1158.2832          859.0000       
  5016   105.1169    1268(34)          1156.1248          858.7123       
  5017   105.1369    1192(34)          1151.7408          858.4246       
  5018   105.1569    1161(34)          1147.1055          858.1370       
  5019   105.1769    1198(34)          1143.3134          857.8492       
  5020   105.1969    1157(34)          1140.5597          857.5615       
  5021   105.2169    1202(34)          1138.6492          857.2737       
  5022   105.2369    1179(34)          1137.7549          856.9861       
  5023   105.2569    1228(34)          1138.6064          856.6985       
  5024   105.2769    1292(34)          1142.1064          856.4107       
  5025   105.2969    1251(34)          1148.8801          856.1230       
  5026   105.3169    1264(34)          1159.1537          855.8353       
  5027   105.3369    1321(34)          1172.6317          855.5477       
  5028   105.3569    1308(34)          1188.3877          855.2599       
  5029   105.3769    1259(35)          1204.8140          854.9722       
  5030   105.3969    1269(35)          1219.4562          854.6846       
  5031   105.4169    1313(35)          1229.5823          854.3969       
  5032   105.4369    1336(35)          1233.2273          854.1092       
  5033   105.4569    1313(35)          1230.2119          853.8214       
  5034   105.4769    1280(35)          1222.0884          853.5338       
  5035   105.4969    1346(35)          1211.1262          853.2460       
  5036   105.5169    1328(35)          1199.5212          852.9584       
  5037   105.5369    1260(34)          1188.6060          852.6706       
  5038   105.5569    1287(34)          1178.9519          852.3829       
  5039   105.5769    1277(34)          1170.5229          852.0953       
  5040   105.5969    1288(34)          1163.3423          851.8076       
  5041   105.6169    1321(34)          1157.5721          851.5199       
  5042   105.6369    1237(34)          1153.4773          851.2321       
  5043   105.6569    1266(34)          1151.2241          850.9445       
  5044   105.6769    1264(34)          1150.8447          850.6567       
  5045   105.6969    1233(34)          1152.1378          850.3691       
  5046   105.7169    1205(34)          1154.6820          850.0813       
  5047   105.7369    1308(34)          1157.8918          849.7937       
  5048   105.7569    1242(34)          1161.0981          849.5060       
  5049   105.7769    1299(34)          1163.6626          849.2183       
  5050   105.7969    1298(34)          1165.1740          848.9306       
  5051   105.8169    1296(34)          1165.5674          848.6429       
  5052   105.8369    1294(34)          1165.2097          848.3552       
  5053   105.8569    1298(34)          1164.3049          848.0674       
  5054   105.8769    1220(34)          1162.6910          847.7798       
  5055   105.8969    1222(34)          1159.6699          847.4921       
  5056   105.9169    1275(34)          1154.6305          847.2044       
  5057   105.9369    1207(34)          1147.5627          846.9167       
  5058   105.9569    1283(34)          1139.2362          846.6290       
  5059   105.9769    1215(34)          1130.6522          846.3413       
  5060   105.9969    1216(34)          1122.2850          846.0536       
  5061   106.0169    1204(33)          1114.1833          845.7659       
  5062   106.0369    1181(33)          1105.9463          845.4781       
  5063   106.0569    1186(33)          1097.4164          845.1905       
  5064   106.0769    1174(33)          1088.7830          844.9028       
  5065   106.0969    1175(33)          1080.5637          844.6151       
  5066   106.1169    1169(33)          1073.3384          844.3275       
  5067   106.1369    1110(33)          1067.6029          844.0397       
  5068   106.1569    1092(33)          1063.7408          843.7521       
  5069   106.1769    1152(33)          1062.0319          843.4643       
  5070   106.1969    1067(33)          1062.5619          843.1766       
  5071   106.2169    1131(33)          1065.2419          842.8889       
  5072   106.2369    1115(33)          1069.7180          842.6012       
  5073   106.2569    1085(33)          1075.3269          842.3136       
  5074   106.2769    1109(33)          1081.1689          842.0258       
  5075   106.2969    1087(33)          1086.3287          841.7382       
  5076   106.3169    1172(33)          1090.1104          841.4504       
  5077   106.3369    1054(33)          1092.0068          841.1628       
  5078   106.3569    1137(33)          1091.6451          840.8750       
  5079   106.3769    1077(33)          1088.9413          840.5873       
  5080   106.3969    1092(33)          1084.0695          840.2997       
  5081   106.4169    1106(33)          1077.3842          840.0120       
  5082   106.4369    1028(33)          1069.1200          839.7243       
  5083   106.4569    1126(33)          1059.3024          839.4365       
  5084   106.4769    1012(32)          1048.1050          839.1489       
  5085   106.4969    1062(32)          1036.2238          838.8611       
  5086   106.5169    998(32)          1024.6461          838.5735        
  5087   106.5369    1048(32)          1014.4625          838.2857       
  5088   106.5569    1021(32)          1006.4412          837.9980       
  5089   106.5769    1068(32)          1000.8231          837.7104       
  5090   106.5969    1108(32)           997.5787          837.4227       
  5091   106.6169    1022(32)           996.4152          837.1350       
  5092   106.6369    1033(32)           996.7491          836.8472       
  5093   106.6569    1019(32)           997.9583          836.5596       
  5094   106.6769    1009(32)           999.4163          836.2719       
  5095   106.6969    1002(32)          1000.6102          835.9842       
  5096   106.7169    1075(32)          1001.1208          835.6964       
  5097   106.7369    1016(32)          1000.7275          835.4088       
  5098   106.7569    1023(32)           999.5566          835.1212       
  5099   106.7769    1045(32)           998.1133          834.8334       
  5100   106.7969    1077(32)           996.9412          834.5457       
  5101   106.8169    974(32)           996.3270          834.2579        
  5102   106.8369    1033(32)           996.2698          833.9703       
  5103   106.8569    1025(32)           996.6777          833.6826       
  5104   106.8769    991(32)           997.5075          833.3949        
  5105   106.8969    993(32)           998.6869          833.1072        
  5106   106.9169    1085(32)          1000.0893          832.8195       
  5107   106.9369    999(32)          1001.5699          832.5319        
  5108   106.9569    1020(32)          1003.3212          832.2441       
  5109   106.9769    981(32)          1005.8057          831.9564        
  5110   106.9969    1012(32)          1009.3336          831.6687       
  5111   107.0169    958(32)          1013.6646          831.3810        
  5112   107.0369    1009(32)          1017.9003          831.0933       
  5113   107.0569    955(32)          1020.7632          830.8056        
  5114   107.0769    1022(32)          1021.0629          830.5179       
  5115   107.0969    974(32)          1018.4714          830.2302        
  5116   107.1169    1008(32)          1013.5140          829.9426       
  5117   107.1369    966(32)          1007.2347          829.6548        
  5118   107.1569    992(32)          1000.5864          829.3672        
  5119   107.1769    1037(32)           994.1021          829.0794       
  5120   107.1969    994(31)           987.9057          828.7917        
  5121   107.2169    1071(31)           981.9971          828.5041       
  5122   107.2369    959(31)           976.5576          828.2163        
  5123   107.2569    950(31)           971.9490          827.9287        
  5124   107.2769    980(31)           968.4182          827.6409        
  5125   107.2969    984(31)           966.0875          827.3533        
  5126   107.3169    969(31)           964.9187          827.0656        
  5127   107.3369    1039(31)           965.0226          826.7779       
  5128   107.3569    975(31)           966.5962          826.4901        
  5129   107.3769    1012(31)           969.8374          826.2025       
  5130   107.3969    956(31)           974.7337          825.9148        
  5131   107.4169    1007(31)           980.8503          825.6271       
  5132   107.4369    1011(31)           987.5760          825.3394       
  5133   107.4569    976(32)           994.1212          825.0516        
  5134   107.4769    1006(32)           999.9490          824.7640       
  5135   107.4969    966(32)          1004.9371          824.4763        
  5136   107.5169    949(32)          1009.2737          824.1886        
  5137   107.5369    1001(32)          1013.1975          823.9008       
  5138   107.5569    927(32)          1016.5608          823.6132        
  5139   107.5769    1019(32)          1018.6483          823.3256       
  5140   107.5969    1043(32)          1018.4527          823.0378       
  5141   107.6169    935(32)          1015.2932          822.7501        
  5142   107.6369    935(32)          1009.2035          822.4623        
  5143   107.6569    961(32)          1001.1668          822.1747        
  5144   107.6769    968(32)           992.5298          821.8870        
  5145   107.6969    992(31)           984.7318          821.5993        
  5146   107.7169    954(31)           978.5552          821.3116        
  5147   107.7369    928(31)           974.8995          821.0239        
  5148   107.7569    969(31)           973.4022          820.7363        
  5149   107.7769    956(31)           973.4895          820.4485        
  5150   107.7969    994(31)           974.1757          820.1608        
  5151   107.8169    998(31)           974.6235          819.8730        
  5152   107.8369    984(31)           974.3391          819.5854        
  5153   107.8569    954(31)           973.3279          819.2977        
  5154   107.8769    954(31)           971.8997          819.0100        
  5155   107.8969    951(31)           970.4573          818.7224        
  5156   107.9169    1008(31)           969.4039          818.4346       
  5157   107.9369    964(31)           969.0111          818.1470        
  5158   107.9569    968(31)           969.2815          817.8592        
  5159   107.9769    961(31)           969.7444          817.5715        
  5160   107.9969    968(31)           970.1714          817.2838        
  5161   108.0169    958(31)           970.0585          816.9962        
  5162   108.0369    906(31)           969.2957          816.7084        
  5163   108.0569    992(31)           968.1013          816.4207        
  5164   108.0769    967(31)           966.7623          816.1331        
  5165   108.0969    976(31)           965.6105          815.8453        
  5166   108.1169    952(31)           964.8314          815.5577        
  5167   108.1369    902(31)           964.5405          815.2699        
  5168   108.1569    905(31)           964.7946          814.9823        
  5169   108.1769    940(31)           965.6849          814.6945        
  5170   108.1969    988(31)           967.2003          814.4069        
  5171   108.2169    912(31)           969.2260          814.1192        
  5172   108.2369    990(31)           971.6066          813.8314        
  5173   108.2569    979(31)           973.9252          813.5438        
  5174   108.2769    923(31)           975.6738          813.2560        
  5175   108.2969    898(31)           976.3275          812.9684        
  5176   108.3169    942(31)           975.6841          812.6807        
  5177   108.3369    964(31)           973.9641          812.3930        
  5178   108.3569    933(31)           971.8098          812.1052        
  5179   108.3769    947(31)           969.9781          811.8176        
  5180   108.3969    920(31)           968.9780          811.5299        
  5181   108.4169    941(31)           968.8253          811.2422        
  5182   108.4369    932(31)           969.0507          810.9545        
  5183   108.4569    949(31)           968.9984          810.6667        
  5184   108.4769    924(31)           968.1408          810.3791        
  5185   108.4969    980(31)           966.3469          810.0914        
  5186   108.5169    983(31)           964.0494          809.8037        
  5187   108.5369    957(31)           962.1527          809.5159        
  5188   108.5569    968(31)           961.4419          809.2283        
  5189   108.5769    930(31)           962.5540          808.9407        
  5190   108.5969    984(31)           965.7383          808.6529        
  5191   108.6169    927(31)           970.7745          808.3652        
  5192   108.6369    954(31)           977.2081          808.0775        
  5193   108.6569    961(31)           984.2409          807.7898        
  5194   108.6769    937(31)           990.9223          807.5021        
  5195   108.6969    968(32)           996.3187          807.2144        
  5196   108.7169    1002(32)           999.8267          806.9268       
  5197   108.7369    920(32)          1001.3090          806.6390        
  5198   108.7569    942(32)          1001.1504          806.3514        
  5199   108.7769    925(32)           999.9564          806.0636        
  5200   108.7969    901(32)           998.4347          805.7759        
  5201   108.8169    905(32)           997.2811          805.4882        
  5202   108.8369    949(32)           997.0617          805.2006        
  5203   108.8569    921(32)           998.2760          804.9128        
  5204   108.8769    897(32)          1001.2890          804.6251        
  5205   108.8969    974(32)          1006.6106          804.5964        
  5206   108.9169    970(32)          1013.9340          804.5964        
  5207   108.9369    939(32)          1022.6143          804.5964        
  5208   108.9569    956(32)          1031.3568          804.5964        
  5209   108.9769    936(32)          1038.4127          804.5964        
  5210   108.9969    971(32)          1042.4299          804.5964        
  5211   109.0169    907(32)          1042.9823          804.5964        
  5212   109.0369    959(32)          1040.7588          804.5964        
  5213   109.0569    942(32)          1037.1160          804.5964        
  5214   109.0769    976(32)          1033.2701          804.5964        
  5215   109.0969    975(32)          1029.9385          804.5964        
  5216   109.1169    922(32)          1027.2668          804.5964        
  5217   109.1369    975(32)          1024.8694          804.5964        
  5218   109.1569    947(32)          1022.1638          804.5964        
  5219   109.1769    881(32)          1018.7457          804.5964        
  5220   109.1969    943(32)          1014.7844          804.5964        
  5221   109.2169    908(32)          1011.0080          804.5964        
  5222   109.2369    951(32)          1008.4702          804.5964        
  5223   109.2569    1001(32)          1008.1627          804.5964       
  5224   109.2769    909(32)          1010.7638          804.5964        
  5225   109.2969    947(32)          1016.4852          804.5964        
  5226   109.3169    914(32)          1024.9114          804.5964        
  5227   109.3369    990(32)          1034.8857          804.5964        
  5228   109.3569    920(32)          1044.5200          804.5964        
  5229   109.3769    954(32)          1051.6696          804.5964        
  5230   109.3969    905(32)          1054.6942          804.5964        
  5231   109.4169    985(32)          1053.1156          804.5964        
  5232   109.4369    936(32)          1047.8005          804.5964        
  5233   109.4569    960(32)          1040.4412          804.5964        
  5234   109.4769    931(32)          1032.7115          804.5964        
  5235   109.4969    927(32)          1025.6689          804.5964        
  5236   109.5169    911(32)          1019.6392          804.5964        
  5237   109.5369    994(32)          1014.3456          804.5964        
  5238   109.5569    923(32)          1009.4357          804.5964        
  5239   109.5769    944(32)          1004.7792          804.5964        
  5240   109.5969    987(32)          1000.6404          804.5964        
  5241   109.6169    962(32)           997.6527          804.5964        
  5242   109.6369    977(32)           996.5356          804.5964        
  5243   109.6569    979(32)           997.6440          804.5964        
  5244   109.6769    965(32)          1001.1027          804.5964        
  5245   109.6969    980(32)          1006.5038          804.5964        
  5246   109.7169    953(32)          1013.1898          804.5964        
  5247   109.7369    898(32)          1020.3829          804.5964        
  5248   109.7569    927(32)          1027.3856          804.5964        
  5249   109.7769    969(32)          1033.6201          804.5964        
  5250   109.7969    940(32)          1038.7301          804.5964        
_pd_proc_number_of_points   5223
 
loop_                          
      _refln_index_h           
      _refln_index_k           
      _refln_index_l           
      _refln_mult              
      _pd_refln_phase_id       
      _refln_observed_status   
      _refln_F_squared_meas    
      _refln_F_squared_calc    
      _refln_phase_calc        
      _refln_d_spacing         
   0   0   1  2  1  o          0.4369        0.3941  359.57  11.37291
   0   1   0  2  1  o         16.7912       18.9798  179.47   7.48991
   0   1   1  2  1  o       2393.1917     2392.9998  183.09   6.99227
   0  -1   1  2  1  o         38.3566       44.8112   20.04   5.71094
   0   0   2  2  1  o         32.7644       38.2471  201.76   5.68646
   1   0   0  2  1  o       1726.1774     1727.5894  183.61   5.51760
   0   1   2  2  1  o        129.0713      124.0006  180.67   5.09358
   1   0   1  2  1  o          3.0952        3.0015    2.39   4.96847
  -1   0   1  2  1  o        634.2303      619.2233    0.29   4.95998
   1   1   0  2  1  o        646.1827      641.3273    0.41   4.49185
   1  -1   0  2  1  o       1438.6592     1409.6508  180.64   4.39443
   1   1   1  2  1  o        826.3817      820.2312    5.04   4.38023
  -1   1   1  2  1  o       1357.1998     1376.9355    3.94   4.28428
   0  -1   2  2  1  o          7.1346        6.7226  182.33   4.11838
  -1  -1   1  2  1  o        367.7944      360.0257  187.46   4.00107
   1   0   2  2  1  o        334.0865      337.6920    7.67   3.96420
  -1   0   2  2  1  o        714.8290      726.4031    5.27   3.95558
   1  -1   1  2  1  o        733.8466      756.8469  185.18   3.93598
   0   2   1  2  1  o          0.0441        0.0479  216.14   3.81173
   0   0   3  2  1  o        112.8223      116.3216    0.37   3.79097
   1   1   2  2  1  o        829.5862      832.7503    0.43   3.77584
   0   2   0  2  1  o       3004.0391     2961.3416  182.84   3.74496
   0   1   3  2  1  o       2660.7822     2619.7139    3.02   3.72428
  -1   1   2  2  1  o       1402.7549     1390.7448  180.21   3.71031
   0   2   2  2  1  o       3376.0569     3365.4917  177.92   3.49613
   0  -2   1  2  1  o        300.3523      295.1520    0.73   3.34746
  -1  -1   2  2  1  o        201.1747      201.2981    0.41   3.31800
   1  -1   2  2  1  o       1901.6758     1898.7769  180.03   3.28305
   1   2   1  2  1  o        961.9612      938.5099  180.27   3.17208
   1   1   1  8  2  o      86632.4062    86986.4297    4.62   3.15944
   1   2   0  2  1  o       1200.3907     1235.0378    4.05   3.13222
   1   0   3  2  1  o       3468.4829     3528.9170  180.32   3.12773
  -1   0   3  2  1  o       5394.3838     5435.0439    0.28   3.12138
   0  -1   3  2  1  o       3881.6543     3907.7197  182.43   3.12014
   1   1   3  2  1  o       1543.2102     1569.9526  183.63   3.10647
  -1   2   1  2  1  o       1035.0663     1058.1718    0.72   3.10139
  -1   1   3  2  1  o       1043.0399     1031.5258  184.43   3.06767
   1  -2   0  2  1  o        257.7119      255.2862    8.54   3.06610
   0   2   3  2  1  o         10.7754       12.2011    2.01   3.01152
   1   2   2  2  1  o       4706.5479     4769.3916  182.19   2.98408
  -1   2   2  2  1  o        717.5163      719.9928  185.26   2.92326
  -1  -2   1  2  1  o       3353.5161     3404.3596  180.33   2.88752
   0   1   4  2  1  o          1.8042        1.8724    2.79   2.87346
   0  -2   2  2  1  o        493.0942      484.9863  174.60   2.85547
   0   0   4  2  1  o        522.7888      517.7682  174.79   2.84323
   1  -2   1  2  1  o       2039.1689     2030.4230  359.97   2.83705
   2   0   0  2  1  o        713.7585      653.9343  175.10   2.75880
   2   0   0  6  2  o        574.8699      559.7474   65.62   2.73616
  -1  -1   3  2  1  o        439.4273      437.8854    6.50   2.72505
   1  -1   3  2  1  o        533.5463      534.4026    5.91   2.70696
   2   0   1  2  1  o         31.5979       33.8989  181.57   2.68238
  -2   0   1  2  1  o        256.4940      273.0565  179.96   2.67971
   1   2   3  2  1  o       1641.6692     1654.0480  180.47   2.66615
  -1   2   3  2  1  o        370.2291      364.2655  359.85   2.62125
   2   1   0  2  1  o        182.6529      188.4141  180.49   2.60826
   2   1   1  2  1  o       1382.3230     1390.1530  356.90   2.58646
   2  -1   0  2  1  o        388.8265      386.1368    0.88   2.56971
   1   1   4  2  1  o        313.9989      310.3180    0.23   2.56014
   0   3   1  2  1  o         33.8719       33.4084  157.79   2.55779
  -1  -2   2  2  1  o         91.7114       89.5224  193.99   2.55315
   0   2   4  2  1  o        142.2447      138.5521  349.47   2.54679
  -2   1   1  2  1  o          5.2007        5.0682  290.19   2.54656
  -1   1   4  2  1  o        194.4417      195.8354    0.11   2.53715
   1   0   4  2  1  o        578.0978      581.8088  185.68   2.52965
  -1   0   4  2  1  o        276.3827      277.4443  188.06   2.52517
   1  -2   2  2  1  o        268.9743      272.5613  188.11   2.51917
  -2  -1   1  2  1  o        187.8498      196.5005  171.20   2.50026
   0   3   0  2  1  o        371.7096      386.8326  359.75   2.49664
   0   3   2  2  1  o         78.9756       82.1350  179.15   2.49428
   0  -1   4  2  1  o          1.1173        1.1441    6.06   2.48496
   2   0   2  2  1  o        109.7580      111.9933  348.24   2.48423
  -2   0   2  2  1  o       1430.4603     1428.9338  183.77   2.47999
   2  -1   1  2  1  o       1271.5245     1252.4860    3.98   2.46832
   2   1   2  2  1  o        443.3109      496.9694  180.18   2.44387
   0  -2   3  2  1  o          9.8787       10.0754  183.06   2.41467
  -2   1   2  2  1  o        638.8499      619.2726  359.98   2.40819
   1   3   1  2  1  o        881.2672      876.7234  184.58   2.34213
   0  -3   1  2  1  o          5.4076        5.2411  286.77   2.33460
   0   3   3  2  1  o       1442.7500     1383.3770  183.81   2.33076
   1   2   4  2  1  o        995.4053      953.1291    4.41   2.32796
   0   1   5  2  1  o         21.5308       20.7979  331.41   2.32125
  -2  -1   2  2  1  o          5.4492        5.6217    1.32   2.30386
  -1   3   1  2  1  o        137.1434      141.4080  190.84   2.29960
  -1   2   4  2  1  o        503.3801      514.7823    5.93   2.29705
   1   3   0  2  1  o        394.8107      400.4374  179.99   2.29448
   1   3   2  2  1  o       1732.7379     1752.0420    0.26   2.29349
   2  -1   2  2  1  o        227.1231      221.1435  181.18   2.28044
   0   0   5  2  1  o        149.0760      143.3192  180.53   2.27458
  -1  -1   4  2  1  o        454.3750      441.3850    0.22   2.27064
   1  -1   4  2  1  o         31.7769       32.4510  181.99   2.26094
   2   2   1  2  1  o         57.2476       58.4637    0.23   2.26089
   1  -3   0  2  1  o       1996.2894     2025.5560    0.69   2.25525
  -1   3   2  2  1  o        896.3044      905.3051  180.88   2.25273
   2   2   0  2  1  o       5872.7734     5878.6338  182.08   2.24593
   2   0   3  2  1  o          1.7787        1.7832    7.29   2.23297
   2   1   3  2  1  o       6741.2612     6736.2744    1.97   2.23134
  -2   0   3  2  1  o         42.3914       42.1547  359.56   2.22835
  -1  -2   3  2  1  o        511.7405      510.9843    0.63   2.22309
  -2   2   1  2  1  o       1039.2938     1069.8617  180.89   2.20972
  -2   1   3  2  1  o       6503.2695     6473.0952    1.97   2.20260
   1  -2   3  2  1  o       1915.6785     1894.2324  180.12   2.20129
   2  -2   0  2  1  o       4379.1060     4272.6416  182.32   2.19721
   2   2   2  2  1  o        124.3077      118.7517   11.27   2.19011
  -1  -3   1  2  1  o       1429.3417     1466.0393    3.68   2.16646
   1   3   3  2  1  o       1093.9232     1120.1934    4.12   2.16480
   0   2   5  2  1  o        716.0549      733.2026  180.55   2.16397
  -2  -2   1  2  1  o        269.8818      276.6430  180.23   2.15004
   1   1   5  2  1  o        892.7228      903.9590    4.58   2.14679
  -2   2   2  2  1  o       6077.0488     6191.7227    1.95   2.14214
   1  -3   1  2  1  o       1883.5315     1866.5245    3.34   2.13402
  -1   1   5  2  1  o        599.6702      585.0473    5.63   2.13251
  -1   3   3  2  1  o        122.7311      116.4440   11.73   2.12974
   0  -3   2  2  1  o        415.1010      384.4344    1.08   2.12248
   0   3   4  2  1  o        356.4911      337.7484  181.02   2.11815
   2  -2   1  2  1  o        142.3543      143.2965    1.71   2.10848
   1   0   5  2  1  o       2478.3374     2454.2246    0.55   2.10452
  -1   0   5  2  1  o       2524.2749     2475.3982  180.48   2.10129
  -2  -1   3  2  1  o       3648.0459     3810.9014  182.50   2.07478
   0  -2   4  2  1  o        536.0485      530.5692  185.97   2.05919
   2  -1   3  2  1  o       5095.7539     5033.4404  182.22   2.05884
   0  -1   5  2  1  o        643.3269      626.5216    5.52   2.05573
   2   2   3  2  1  o          1.2717        1.2351  359.68   2.05502
   1   2   5  2  1  o        995.1256     1042.5632    0.39   2.02515
  -2   2   3  2  1  o        668.0015      709.1155  180.06   2.01410
  -1   2   5  2  1  o       1345.7932     1410.5220  180.10   2.00415
   2   1   4  2  1  o        118.9542      122.4166  359.86   2.00110
  -2  -2   2  2  1  o       1739.4050     1784.3973    3.42   2.00054
  -1  -3   2  2  1  o       3117.3694     3085.4517  180.65   1.99350
   1   3   4  2  1  o       1325.9982     1304.6165    0.71   1.99155
   2   0   4  2  1  o       1717.9253     1671.8173    3.49   1.98210
  -2   1   4  2  1  o          0.9811        0.9541  171.44   1.97921
  -2   0   4  2  1  o         77.0061       75.1031   14.44   1.97779
   1  -3   2  2  1  o       1522.6512     1493.6716    0.13   1.96867
   2  -2   2  2  1  o         75.6075       74.2794   14.46   1.96799
  -1   3   4  2  1  o        483.7818      484.7008  179.98   1.96363
   0   1   6  2  1  o        276.0984      288.5853    0.50   1.94062
  -1  -2   4  2  1  o       1832.2589     1860.8196    3.30   1.93623
   2   2   0 12  2  o     184994.5625   186665.3906    3.21   1.93476
  -1  -1   5  2  1  o       1134.7576     1113.0118  184.14   1.92911
   1  -1   5  2  1  o        673.3235      656.8663  185.19   1.92365
   1  -2   4  2  1  o       1587.3123     1554.1703    3.58   1.92227
   0   4   1  2  1  o          8.4576        8.5504  174.46   1.91556
   0   4   2  2  1  o       1386.9662     1363.8716  183.74   1.90586
   0  -3   3  2  1  o       7804.4912     7666.6484    1.85   1.90365
   0   3   5  2  1  o       1373.9847     1358.4447    3.73   1.89948
   2   3   1  2  1  o       1196.4196     1183.7487    4.01   1.89853
   0   0   6  2  1  o       8620.2471     8514.6592  181.78   1.89549
   2   2   4  2  1  o       1175.0895     1143.7365  184.08   1.88792
   2   3   0  2  1  o        119.6983      122.7614    0.08   1.87266
   2   3   2  2  1  o         41.3994       42.4616    0.85   1.87258
   0   4   0  2  1  o       3905.0408     4005.5464    2.43   1.87248
   0   2   6  2  1  o       4441.5645     4489.1636    2.33   1.86214
  -2   2   4  2  1  o         15.2537       15.2284  212.54   1.85515
  -2   3   1  2  1  o        116.4424      114.1603  169.35   1.85362
  -2  -1   4  2  1  o         24.4278       23.3413  180.98   1.85165
   0   4   3  2  1  o        342.1290      332.4157  359.83   1.84570
   2  -1   4  2  1  o          0.9403        0.9468   11.98   1.84115
   3   0   0  2  1  o         80.6369       81.1156  193.71   1.83920
   1   1   6  2  1  o        967.7773      975.6013  180.64   1.83539
   2  -3   0  2  1  o         33.8525       34.9204  357.83   1.83036
  -2  -2   3  2  1  o         38.9750       40.5103    0.13   1.82919
  -2   3   2  2  1  o        602.4041      627.8867    1.27   1.82859
  -1   1   6  2  1  o        837.0189      875.2010    0.74   1.82602
   1   4   1  2  1  o        317.0933      329.2870  359.62   1.82313
   3   0   1  2  1  o          0.3256        0.3187   18.32   1.81623
  -3   0   1  2  1  o        310.8872      302.3975    0.08   1.81499
   1   4   2  2  1  o        909.6266      884.7280    4.55   1.81497
  -1  -3   3  2  1  o        435.7791      431.8227  186.25   1.80873
   1   3   5  2  1  o        482.5098      480.5066  186.01   1.80679
   2  -2   3  2  1  o        246.3467      245.2801  359.66   1.80503
  -2  -3   1  2  1  o        252.3120      254.3256  187.85   1.80089
   2   3   3  2  1  o       4711.4331     4752.0537  182.23   1.80074
  -1   4   1  2  1  o        778.5128      794.2133  180.99   1.79638
   3   1   0  2  1  o        292.8452      298.5113    0.94   1.79571
   1   0   6  2  1  o        336.1615      339.3273    6.98   1.79385
  -1   0   6  2  1  o        973.8425      961.9789    4.33   1.79146
   1  -3   3  2  1  o        843.2708      826.1455  184.58   1.79052
   3   1   1  2  1  o         48.6530       47.1285   17.76   1.78874
  -1   4   2  2  1  o       2559.4756     2473.6326    2.88   1.78818
   0  -4   1  2  1  o         15.1617       14.5910  184.95   1.78640
   1   4   0  2  1  o        582.5667      560.0530  185.47   1.78567
  -1   3   5  2  1  o       2451.0337     2355.7373  182.96   1.78547
[truncated: 72,525 more chars]
